# Supplementary material for: A mixed-methods evaluation of a Polish international researcher mobility grant scheme
Source: PLoS One. 2025 Jun 25;20(6):e0327196. doi: 10.1371/journal.pone.0327196 (PMC12193014; doi:10.1371/journal.pone.0327196)
Supplement: S2 File — (XLSX) [file pone.0327196.s002.xlsx]

## Sheet: Data
ID	female	sochum	country	a	f	ai	fi	na	nf	c2az	c3az	c4az	c5az	PY	treatment	age	arwu10	hab	productive	avgapre	agegroup
1	0	0	0	0	0	0	0	0	0	0	0	0	0	2014	0	anonymized	0	0	0	1.4	1
1	0	0	0	0	0	0	0	0	0	0	0	0	0	2015	0	anonymized	0	0	0	1.4	1
1	0	0	0	2	0.666667	1	0.333333	0	0	6.5	14	23.5	31.5	2016	0	anonymized	0	0	0	1.4	1
1	0	0	0	2	0.366667	1	0.2	0	0	8	12	16	20	2017	0	anonymized	0	0	0	1.4	1
1	0	0	0	3	1.5	2	1	0	0	4.66667	12.6667	20	25.6667	2018	0	anonymized	0	0	0	1.4	1
1	0	0	0	3	0.75	2	0.5	0	0	5	7	12	15.3333	2019	1	anonymized	0	0	0	1.4	1
1	0	0	0	4	1.17619	3	0.67619	0	0	5	11	17.5	21.25	2020	1	anonymized	0	0	0	1.4	1
1	0	0	0	3	1.5	1	0.5	1	0.5	3.66667	6.66667	11	11	2021	1	anonymized	0	0	0	1.4	1
1	0	0	0	4	1.2	2	0.7	0	0	4.25	8.25	8.25	8.25	2022	1	anonymized	0	0	0	1.4	1
1	0	0	0	4	1.075	2	0.325	0	0	3	3	3	3	2023	1	anonymized	0	0	0	1.4	1
2	0	1	0	2	1	0	0	0	0	0	1	1	1	2014	0	anonymized	1	1	1	2.2	1
2	0	1	0	1	0.5	1	0.5	0	0	1	3	10	13	2015	0	anonymized	1	1	1	2.2	1
2	0	1	0	6	4.16667	3	1.16667	0	0	1.83333	3.5	4.66667	8	2016	0	anonymized	1	1	1	2.2	1
2	0	1	0	1	0.5	0	0	0	0	1	7	11	17	2017	0	anonymized	1	1	1	2.2	1
2	0	1	0	1	0.333333	0	0	0	0	1	1	1	1	2018	0	anonymized	1	1	1	2.2	1
2	0	1	0	3	1.83333	2	0.833333	1	1	3.66667	10	15.3333	19.6667	2019	1	anonymized	1	1	1	2.2	1
2	0	1	0	3	1.83333	1	0.333333	2	1.33333	1.33333	4.33333	4.66667	6	2020	1	anonymized	1	1	1	2.2	1
2	0	1	0	7	2.91667	2	0.75	1	0.333333	5.57143	8.42857	10.8571	10.8571	2021	1	anonymized	1	1	1	2.2	1
2	0	1	0	11	3.24134	5	1.15801	1	0.333333	3.54545	5.18182	5.18182	5.18182	2022	1	anonymized	1	1	1	2.2	1
2	0	1	0	6	1.86667	3	0.7	0	0	7.33333	7.33333	7.33333	7.33333	2023	1	anonymized	1	1	1	2.2	1
3	0	0	12	2	0.5	2	0.5	0	0	1	3	4.5	4.5	2014	0	anonymized	0	0	1	4.2	0
3	0	0	12	4	0.578392	4	0.578392	0	0	12	24.75	32	39.25	2015	0	anonymized	0	0	1	4.2	0
3	0	0	12	5	1.92424	4	0.924242	0	0	9.8	17.4	27.8	38.4	2016	0	anonymized	0	0	1	4.2	0
3	0	0	12	4	0.534722	3	0.284722	0	0	2.25	3.25	6	9.25	2017	0	anonymized	0	0	1	4.2	0
3	0	0	12	6	0.872307	6	0.872307	0	0	12.8333	24.1667	36.6667	47.6667	2018	0	anonymized	0	0	1	4.2	0
3	0	0	12	7	0.399905	7	0.399905	0	0	50.8571	100.857	152.286	192	2019	1	anonymized	0	0	1	4.2	0
3	0	0	12	2	0.154762	2	0.154762	1	0.0833333	16	31	41	50.5	2020	1	anonymized	0	0	1	4.2	0
3	0	0	12	6	0.510323	6	0.510323	0	0	17	28.5	38.1667	38.1667	2021	1	anonymized	0	0	1	4.2	0
3	0	0	12	4	0.352415	4	0.352415	0	0	50.75	115.25	115.25	115.25	2022	1	anonymized	0	0	1	4.2	0
3	0	0	12	2	0.504255	1	0.00425532	0	0	52.5	52.5	52.5	52.5	2023	1	anonymized	0	0	1	4.2	0
4	0	0	12	3	0.809524	1	0.333333	0	0	1.66667	3.33333	5.66667	7	2014	0	anonymized	0	1	1	8	1
4	0	0	12	6	1.7	3	0.866667	0	0	2.66667	6.33333	10	13.1667	2015	0	anonymized	0	1	1	8	1
4	0	0	12	7	2.83333	3	1	0	0	5.14286	8.57143	11	12.2857	2016	0	anonymized	0	1	1	8	1
4	0	0	12	12	2.65	8	1.65	0	0	5.66667	8.33333	11.5833	14.75	2017	0	anonymized	0	1	1	8	1
4	0	0	12	12	3.17778	4	0.811111	0	0	7.33333	12.1667	17.6667	21.6667	2018	0	anonymized	0	1	1	8	1
4	0	0	12	9	2.225	3	0.525	0	0	4.66667	9	12.3333	15.7778	2019	1	anonymized	0	1	1	8	1
4	0	0	12	6	1.375	3	0.708333	1	0.333333	2.83333	6	8.33333	10.5	2020	1	anonymized	0	1	1	8	1
4	0	0	12	11	2.93333	5	1.1	0	0	4.45455	7.81818	11	11	2021	1	anonymized	0	1	1	8	1
4	0	0	12	6	1.425	3	0.425	0	0	4.83333	8.5	8.5	8.5	2022	1	anonymized	0	1	1	8	1
4	0	0	12	13	3.63333	4	0.816667	0	0	4.69231	4.69231	4.69231	4.69231	2023	1	anonymized	0	1	1	8	1
5	1	0	0	0	0	0	0	0	0	0	0	0	0	2014	0	anonymized	0	0	0	1.2	0
5	1	0	0	3	0.916667	0	0	0	0	1.66667	2	2.33333	3.33333	2015	0	anonymized	0	0	0	1.2	0
5	1	0	0	0	0	0	0	0	0	0	0	0	0	2016	0	anonymized	0	0	0	1.2	0
5	1	0	0	2	0.666667	0	0	0	0	2	3	5	5.5	2017	0	anonymized	0	0	0	1.2	0
5	1	0	0	1	0.333333	0	0	0	0	1	1	1	1	2018	0	anonymized	0	0	0	1.2	0
5	1	0	0	1	0.25	0	0	0	0	0	0	0	0	2019	1	anonymized	0	0	0	1.2	0
5	1	0	0	0	0	0	0	0	0	0	0	0	0	2020	1	anonymized	0	0	0	1.2	0
5	1	0	0	3	0.783333	1	0.2	0	0	2	3.33333	5	6	2021	1	anonymized	0	0	0	1.2	0
5	1	0	0	1	0.166667	0	0	0	0	3	5	5	5	2022	1	anonymized	0	0	0	1.2	0
5	1	0	0	0	0	0	0	0	0	0	0	0	0	2023	1	anonymized	0	0	0	1.2	0
6	0	1	0	1	0.5	0	0	0	0	0	2	4	6	2014	0	anonymized	0	1	0	0.8	1
6	0	1	0	1	0.5	1	0.5	0	0	1	4	8	9	2015	0	anonymized	0	1	0	0.8	1
6	0	1	0	1	0.5	0	0	0	0	0	0	1	3	2016	0	anonymized	0	1	0	0.8	1
6	0	1	0	1	0.5	0	0	0	0	3	5	5	6	2017	0	anonymized	0	1	0	0.8	1
6	0	1	0	0	0	0	0	0	0	0	0	0	0	2018	0	anonymized	0	1	0	0.8	1
6	0	1	0	0	0	0	0	0	0	0	0	0	0	2019	1	anonymized	0	1	0	0.8	1
6	0	1	0	0	0	0	0	0	0	0	0	0	0	2020	1	anonymized	0	1	0	0.8	1
6	0	1	0	0	0	0	0	0	0	0	0	0	0	2021	1	anonymized	0	1	0	0.8	1
6	0	1	0	2	1.25	0	0	1	1	2	7.5	7.5	7.5	2022	1	anonymized	0	1	0	0.8	1
6	0	1	0	5	2.83333	2	0.833333	0	0	3.4	3.4	3.4	3.4	2023	1	anonymized	0	1	0	0.8	1
7	0	0	7	2	0.75	0	0	0	0	0.5	1	1	1	2014	0	anonymized	0	1	1	3.2	1
7	0	0	7	3	0.866667	3	0.866667	0	0	0.333333	1.33333	3	4.33333	2015	0	anonymized	0	1	1	3.2	1
7	0	0	7	4	1	3	0.833333	0	0	1.25	2.5	3.75	4.25	2016	0	anonymized	0	1	1	3.2	1
7	0	0	7	3	1.08333	1	0.25	0	0	1.66667	5.66667	10	12.6667	2017	0	anonymized	0	1	1	3.2	1
7	0	0	7	4	0.85	4	0.85	0	0	5.5	10	13	15.5	2018	0	anonymized	0	1	1	3.2	1
7	0	0	7	4	1.41667	3	0.916667	4	1.41667	1.25	2.5	4.25	5.5	2019	1	anonymized	0	1	1	3.2	1
7	0	0	7	6	2.41667	4	1.41667	1	0.333333	0.666667	2	4	4.33333	2020	1	anonymized	0	1	1	3.2	1
7	0	0	7	6	2.14835	4	0.648352	0	0	1.33333	1.66667	2.16667	2.16667	2021	1	anonymized	0	1	1	3.2	1
7	0	0	7	7	2.75	3	0.75	0	0	1	1.57143	1.57143	1.57143	2022	1	anonymized	0	1	1	3.2	1
7	0	0	7	4	0.955556	3	0.755556	0	0	1	1	1	1	2023	1	anonymized	0	1	1	3.2	1
8	1	0	18	1	0.125	0	0	0	0	1	2	2	2	2014	0	anonymized	0	0	0	1.4	0
8	1	0	18	1	0.125	0	0	0	0	4	7	9	12	2015	0	anonymized	0	0	0	1.4	0
8	1	0	18	0	0	0	0	0	0	0	0	0	0	2016	0	anonymized	0	0	0	1.4	0
8	1	0	18	2	0.267857	0	0	0	0	2.5	4	6	7.5	2017	0	anonymized	0	0	0	1.4	0
8	1	0	18	3	0.361111	2	0.236111	0	0	3	11	17	21.6667	2018	0	anonymized	0	0	0	1.4	0
8	1	0	18	1	0.166667	1	0.166667	0	0	0	0	0	0	2019	1	anonymized	0	0	0	1.4	0
8	1	0	18	4	0.7	1	0.166667	0	0	2.5	5.5	7.5	8.75	2020	1	anonymized	0	0	0	1.4	0
8	1	0	18	5	1.02778	1	0.25	0	0	1.8	2.8	4	4	2021	1	anonymized	0	0	0	1.4	0
8	1	0	18	1	0.166667	0	0	0	0	3	14	14	14	2022	1	anonymized	0	0	0	1.4	0
8	1	0	18	2	0.277778	1	0.111111	1	0.111111	18	18	18	18	2023	1	anonymized	0	0	0	1.4	0
9	1	0	0	7	1.28571	0	0	0	0	4.14286	7	8.85714	10.4286	2014	0	anonymized	0	1	1	4.4	1
9	1	0	0	5	1.4	2	0.366667	0	0	0.8	1.4	3	4.4	2015	0	anonymized	0	1	1	4.4	1
9	1	0	0	4	1.25	0	0	0	0	0.75	2	6	8.25	2016	0	anonymized	0	1	1	4.4	1
9	1	0	0	4	1.00952	0	0	0	0	3.25	9.25	14	20	2017	0	anonymized	0	1	1	4.4	1
9	1	0	0	2	0.833333	0	0	0	0	8	10	13.5	16	2018	0	anonymized	0	1	1	4.4	1
9	1	0	0	9	2.05952	7	1.39286	0	0	2.44444	4	6.55556	7.88889	2019	1	anonymized	0	1	1	4.4	1
9	1	0	0	8	1.92857	6	1.64286	2	0.5	3.875	7.75	9.875	11.75	2020	1	anonymized	0	1	1	4.4	1
9	1	0	0	4	1.54348	1	0.25	0	0	2.25	5.25	8.25	8.25	2021	1	anonymized	0	1	1	4.4	1
9	1	0	0	5	1.08333	5	1.08333	0	0	1.4	4.2	4.2	4.2	2022	1	anonymized	0	1	1	4.4	1
9	1	0	0	2	0.444444	1	0.333333	0	0	4	4	4	4	2023	1	anonymized	0	1	1	4.4	1
10	1	1	20	2	0.642857	1	0.142857	0	0	0.5	0.5	0.5	1	2014	0	anonymized	0	1	0	1	1
10	1	1	20	2	1	0	0	0	0	0.5	0.5	0.5	1.5	2015	0	anonymized	0	1	0	1	1
10	1	1	20	1	1	0	0	0	0	0	0	0	1	2016	0	anonymized	0	1	0	1	1
10	1	1	20	0	0	0	0	0	0	0	0	0	0	2017	0	anonymized	0	1	0	1	1
10	1	1	20	0	0	0	0	0	0	0	0	0	0	2018	0	anonymized	0	1	0	1	1
10	1	1	20	0	0	0	0	0	0	0	0	0	0	2019	1	anonymized	0	1	0	1	1
10	1	1	20	0	0	0	0	0	0	0	0	0	0	2020	1	anonymized	0	1	0	1	1
10	1	1	20	0	0	0	0	0	0	0	0	0	0	2021	1	anonymized	0	1	0	1	1
10	1	1	20	2	1.5	1	0.5	0	0	0	0	0	0	2022	1	anonymized	0	1	0	1	1
10	1	1	20	0	0	0	0	0	0	0	0	0	0	2023	1	anonymized	0	1	0	1	1
11	0	1	19	0	0	0	0	0	0	0	0	0	0	2014	0	anonymized	0	0	0	1.2	0
11	0	1	19	2	2	0	0	0	0	0	0	0	0	2015	0	anonymized	0	0	0	1.2	0
11	0	1	19	1	1	0	0	0	0	0	0	0	0	2016	0	anonymized	0	0	0	1.2	0
11	0	1	19	1	1	0	0	0	0	0	0	0	0	2017	0	anonymized	0	0	0	1.2	0
11	0	1	19	2	1.25	0	0	0	0	0.5	1	1	1	2018	0	anonymized	0	0	0	1.2	0
11	0	1	19	0	0	0	0	0	0	0	0	0	0	2019	1	anonymized	0	0	0	1.2	0
11	0	1	19	0	0	0	0	0	0	0	0	0	0	2020	1	anonymized	0	0	0	1.2	0
11	0	1	19	0	0	0	0	0	0	0	0	0	0	2021	1	anonymized	0	0	0	1.2	0
11	0	1	19	2	1	0	0	1	0.5	0	1.5	1.5	1.5	2022	1	anonymized	0	0	0	1.2	0
11	0	1	19	0	0	0	0	0	0	0	0	0	0	2023	1	anonymized	0	0	0	1.2	0
12	1	1	12	2	0.833333	0	0	0	0	0	0	1.5	1.5	2014	0	anonymized	0	1	1	2.8	1
12	1	1	12	1	1	0	0	0	0	1	1	1	1	2015	0	anonymized	0	1	1	2.8	1
12	1	1	12	3	2.5	0	0	0	0	0.333333	0.333333	1	1.33333	2016	0	anonymized	0	1	1	2.8	1
12	1	1	12	3	1.5	0	0	0	0	1	6	12.6667	23.6667	2017	0	anonymized	0	1	1	2.8	1
12	1	1	12	5	2.58333	0	0	0	0	0.8	1.4	2.8	3.4	2018	0	anonymized	0	1	1	2.8	1
12	1	1	12	4	3	0	0	0	0	1.75	4.25	5.75	7.5	2019	1	anonymized	0	1	1	2.8	1
12	1	1	12	3	2.5	0	0	2	2	3	6	8	11.3333	2020	1	anonymized	0	1	1	2.8	1
12	1	1	12	4	3.33333	0	0	1	1	4.5	5.75	6.75	6.75	2021	1	anonymized	0	1	1	2.8	1
12	1	1	12	3	1.33333	1	0.5	0	0	2	2.66667	2.66667	2.66667	2022	1	anonymized	0	1	1	2.8	1
12	1	1	12	5	2.86667	1	0.333333	0	0	3.4	3.4	3.4	3.4	2023	1	anonymized	0	1	1	2.8	1
13	0	0	0	4	0.840909	2	0.583333	0	0	2.5	4.5	6.75	8	2014	0	anonymized	0	0	1	3.4	0
13	0	0	0	6	1.19643	2	0.291667	0	0	2.66667	4.5	5.83333	8.33333	2015	0	anonymized	0	0	1	3.4	0
13	0	0	0	3	0.624242	1	0.0909091	0	0	4.33333	8.33333	11.6667	15.6667	2016	0	anonymized	0	0	1	3.4	0
13	0	0	0	2	0.342857	0	0	0	0	10.5	15	23.5	29	2017	0	anonymized	0	0	1	3.4	0
13	0	0	0	2	0.416667	1	0.166667	0	0	2.5	3.5	5	6	2018	0	anonymized	0	0	1	3.4	0
13	0	0	0	4	1.09286	2	0.342857	0	0	7	11.25	13.75	18.25	2019	1	anonymized	0	0	1	3.4	0
13	0	0	0	6	1.36859	3	0.451923	2	0.326923	4.83333	8	12.3333	17.5	2020	1	anonymized	0	0	1	3.4	0
13	0	0	0	6	1.95397	3	0.592857	1	0.2	2.5	4.33333	6.33333	6.33333	2021	1	anonymized	0	0	1	3.4	0
13	0	0	0	4	0.75	1	0.166667	0	0	2.5	4.25	4.25	4.25	2022	1	anonymized	0	0	1	3.4	0
13	0	0	0	5	1.18333	3	0.65	1	0.0666667	4.8	4.8	4.8	4.8	2023	1	anonymized	0	0	1	3.4	0
14	1	1	0	0	0	0	0	0	0	0	0	0	0	2014	0	anonymized	0	1	0	0.4	1
14	1	1	0	2	2	0	0	0	0	0.5	0.5	0.5	0.5	2015	0	anonymized	0	1	0	0.4	1
14	1	1	0	0	0	0	0	0	0	0	0	0	0	2016	0	anonymized	0	1	0	0.4	1
14	1	1	0	0	0	0	0	0	0	0	0	0	0	2017	0	anonymized	0	1	0	0.4	1
14	1	1	0	0	0	0	0	0	0	0	0	0	0	2018	0	anonymized	0	1	0	0.4	1
14	1	1	0	0	0	0	0	0	0	0	0	0	0	2019	1	anonymized	0	1	0	0.4	1
14	1	1	0	0	0	0	0	0	0	0	0	0	0	2020	1	anonymized	0	1	0	0.4	1
14	1	1	0	0	0	0	0	0	0	0	0	0	0	2021	1	anonymized	0	1	0	0.4	1
14	1	1	0	0	0	0	0	0	0	0	0	0	0	2022	1	anonymized	0	1	0	0.4	1
14	1	1	0	0	0	0	0	0	0	0	0	0	0	2023	1	anonymized	0	1	0	0.4	1
15	1	0	10	0	0	0	0	0	0	0	0	0	0	2014	0	anonymized	0	0	1	2.2	0
15	1	0	10	0	0	0	0	0	0	0	0	0	0	2015	0	anonymized	0	0	1	2.2	0
15	1	0	10	1	0.142857	1	0.142857	0	0	21	28	41	48	2016	0	anonymized	0	0	1	2.2	0
15	1	0	10	6	0.755556	1	0.111111	0	0	9.5	18	24.3333	32.8333	2017	0	anonymized	0	0	1	2.2	0
15	1	0	10	4	0.60119	2	0.267857	0	0	13	28.25	48.75	64.25	2018	0	anonymized	0	0	1	2.2	0
15	1	0	10	4	0.468687	2	0.190909	0	0	4.5	11	17	19.5	2019	1	anonymized	0	0	1	2.2	0
15	1	0	10	1	0.111111	1	0.111111	0	0	6	10	13	18	2020	1	anonymized	0	0	1	2.2	0
15	1	0	10	1	0.1	1	0.1	0	0	6	8	12	12	2021	1	anonymized	0	0	1	2.2	0
15	1	0	10	0	0	0	0	0	0	0	0	0	0	2022	1	anonymized	0	0	1	2.2	0
15	1	0	10	0	0	0	0	0	0	0	0	0	0	2023	1	anonymized	0	0	1	2.2	0
16	1	1	4	0	0	0	0	0	0	0	0	0	0	2014	0	anonymized	0	1	0	0.8	1
16	1	1	4	1	1	0	0	0	0	0	0	0	0	2015	0	anonymized	0	1	0	0.8	1
16	1	1	4	0	0	0	0	0	0	0	0	0	0	2016	0	anonymized	0	1	0	0.8	1
16	1	1	4	1	1	0	0	0	0	0	0	0	0	2017	0	anonymized	0	1	0	0.8	1
16	1	1	4	2	1.5	0	0	0	0	0.5	0.5	0.5	1	2018	0	anonymized	0	1	0	0.8	1
16	1	1	4	2	2	0	0	0	0	0.5	1	1	1	2019	1	anonymized	0	1	0	0.8	1
16	1	1	4	1	1	0	0	0	0	0	0	0	0	2020	1	anonymized	0	1	0	0.8	1
16	1	1	4	2	2	0	0	1	1	0	0	0	0	2021	1	anonymized	0	1	0	0.8	1
16	1	1	4	2	2	0	0	0	0	1	2.5	2.5	2.5	2022	1	anonymized	0	1	0	0.8	1
16	1	1	4	3	3	0	0	0	0	0.333333	0.333333	0.333333	0.333333	2023	1	anonymized	0	1	0	0.8	1
17	1	0	0	11	1.0856	11	1.0856	0	0	10.4545	16.3636	21	24.9091	2014	0	anonymized	1	0	1	9.8	0
17	1	0	0	13	1.47898	12	1.22898	0	0	15.5385	19.7692	25.8462	32.8462	2015	0	anonymized	1	0	1	9.8	0
17	1	0	0	6	0.919913	5	0.58658	0	0	6.66667	11.1667	15.5	19	2016	0	anonymized	1	0	1	9.8	0
17	1	0	0	7	0.729437	7	0.729437	0	0	6.42857	11.8571	17	21	2017	0	anonymized	1	0	1	9.8	0
17	1	0	0	12	1.73864	8	0.655303	0	0	3.91667	8.25	12.25	17.8333	2018	0	anonymized	1	0	1	9.8	0
17	1	0	0	9	1.56577	7	0.899101	1	0.2	5.11111	8.33333	13.1111	19.4444	2019	1	anonymized	1	0	1	9.8	0
17	1	0	0	13	1.76307	13	1.76307	12	1.67216	7.61538	15.1538	20.6923	25.3846	2020	1	anonymized	1	0	1	9.8	0
17	1	0	0	3	0.368687	3	0.368687	1	0.166667	5	10.6667	15	15	2021	1	anonymized	1	0	1	9.8	0
17	1	0	0	7	0.593987	7	0.593987	0	0	5.28571	7.28571	7.28571	7.28571	2022	1	anonymized	1	0	1	9.8	0
17	1	0	0	5	0.422854	5	0.422854	0	0	4.4	4.4	4.4	4.4	2023	1	anonymized	1	0	1	9.8	0
18	1	0	11	1	1	0	0	0	0	0	1	9	17	2014	0	anonymized	0	1	1	2.2	1
18	1	0	11	0	0	0	0	0	0	0	0	0	0	2015	0	anonymized	0	1	1	2.2	1
18	1	0	11	1	1	0	0	0	0	0	1	5	12	2016	0	anonymized	0	1	1	2.2	1
18	1	0	11	5	3.33333	0	0	0	0	2.2	6.4	13	13.4	2017	0	anonymized	0	1	1	2.2	1
18	1	0	11	4	3	0	0	0	0	4.25	14.75	17.25	20.5	2018	0	anonymized	0	1	1	2.2	1
18	1	0	11	6	4.5	1	0.5	2	1.5	0.333333	0.833333	1.5	2.16667	2019	1	anonymized	0	1	1	2.2	1
18	1	0	11	10	6.91667	1	0.25	3	3	8.2	13.8	17.1	19.9	2020	1	anonymized	0	1	1	2.2	1
18	1	0	11	9	5.83333	1	0.333333	0	0	6.55556	8.77778	12.4444	12.4444	2021	1	anonymized	0	1	1	2.2	1
18	1	0	11	18	7.06111	11	3.06111	0	0	4.88889	10.6667	10.6667	10.6667	2022	1	anonymized	0	1	1	2.2	1
18	1	0	11	14	4.79167	11	3.04167	0	0	4.64286	4.64286	4.64286	4.64286	2023	1	anonymized	0	1	1	2.2	1
19	1	0	1	2	0.833333	2	0.833333	0	0	1.5	3.5	5.5	7	2014	0	anonymized	0	1	0	2	1
19	1	0	1	1	0.25	0	0	0	0	0	1	2	3	2015	0	anonymized	0	1	0	2	1
19	1	0	1	3	0.75	2	0.5	0	0	1.66667	3	6.33333	8.66667	2016	0	anonymized	0	1	0	2	1
19	1	0	1	2	0.269608	2	0.269608	0	0	7.5	10	14.5	19	2017	0	anonymized	0	1	0	2	1
19	1	0	1	2	0.583333	0	0	0	0	2	6.5	9.5	12	2018	0	anonymized	0	1	0	2	1
19	1	0	1	2	0.267857	0	0	0	0	3	7	8	10.5	2019	1	anonymized	0	1	0	2	1
19	1	0	1	2	0.416667	2	0.416667	1	0.25	2.5	5.5	11	15.5	2020	1	anonymized	0	1	0	2	1
19	1	0	1	2	0.392857	1	0.142857	1	0.142857	21.5	44.5	63	63	2021	1	anonymized	0	1	0	2	1
19	1	0	1	1	0.333333	0	0	0	0	2	3	3	3	2022	1	anonymized	0	1	0	2	1
19	1	0	1	6	1.21786	3	0.517857	0	0	7.33333	7.33333	7.33333	7.33333	2023	1	anonymized	0	1	0	2	1
20	0	1	19	3	0.539216	2	0.0392157	0	0	18.3333	42	62	89.6667	2014	0	anonymized	0	0	0	1.4	0
20	0	1	19	1	0.333333	0	0	0	0	2	2	5	8	2015	0	anonymized	0	0	0	1.4	0
20	0	1	19	1	0.333333	1	0.333333	0	0	1	1	1	1	2016	0	anonymized	0	0	0	1.4	0
20	0	1	19	0	0	0	0	0	0	0	0	0	0	2017	0	anonymized	0	0	0	1.4	0
20	0	1	19	2	0.205291	2	0.205291	0	0	30.5	77.5	135.5	191.5	2018	0	anonymized	0	0	0	1.4	0
20	0	1	19	1	0.166667	0	0	0	0	1	1	4	5	2019	1	anonymized	0	0	0	1.4	0
20	0	1	19	3	0.846667	3	0.846667	1	0.5	3.33333	9.66667	15.6667	21.3333	2020	1	anonymized	0	0	0	1.4	0
20	0	1	19	3	1.08333	3	1.08333	1	0.333333	8.66667	15	19.3333	19.3333	2021	1	anonymized	0	0	0	1.4	0
20	0	1	19	3	0.783333	2	0.583333	0	0	3	7.66667	7.66667	7.66667	2022	1	anonymized	0	0	0	1.4	0
20	0	1	19	1	1	0	0	0	0	1	1	1	1	2023	1	anonymized	0	0	0	1.4	0
21	0	0	0	2	1	0	0	0	0	20	33	54	80.5	2014	0	anonymized	0	0	1	3	0
21	0	0	0	2	0.75	0	0	0	0	2.5	3.5	5	6	2015	0	anonymized	0	0	1	3	0
21	0	0	0	4	1.66667	1	0.5	0	0	2	4	5.5	8.5	2016	0	anonymized	0	0	1	3	0
21	0	0	0	5	1.375	1	0.125	0	0	1.8	4.6	6	8.6	2017	0	anonymized	0	0	1	3	0
21	0	0	0	2	1.25	0	0	0	0	1.5	5	8	11	2018	0	anonymized	0	0	1	3	0
21	0	0	0	4	0.666667	4	0.666667	0	0	3.5	5.5	6.75	8.25	2019	1	anonymized	0	0	1	3	0
21	0	0	0	7	2.30556	4	0.805556	3	0.472222	7.85714	11	13.7143	15.2857	2020	1	anonymized	0	0	1	3	0
21	0	0	0	10	1.46859	10	1.46859	7	1.06026	4.5	7.1	9	9	2021	1	anonymized	0	0	1	3	0
21	0	0	0	5	2.18333	3	0.85	0	0	0.4	0.6	0.6	0.6	2022	1	anonymized	0	0	1	3	0
21	0	0	0	3	0.916667	2	0.666667	0	0	2.33333	2.33333	2.33333	2.33333	2023	1	anonymized	0	0	1	3	0
22	1	0	12	14	0.0625862	14	0.0625862	0	0	4.35714	7.5	11.4286	14.4286	2014	0	anonymized	0	0	1	13.8	0
22	1	0	12	14	1.75154	13	0.75154	0	0	5.14286	9.14286	12.2143	15.2143	2015	0	anonymized	0	0	1	13.8	0
22	1	0	12	5	1.01248	4	0.512479	0	0	19.2	41.2	54.8	68.4	2016	0	anonymized	0	0	1	13.8	0
22	1	0	12	12	0.872488	11	0.372488	0	0	31.4167	64.5833	101.5	140	2017	0	anonymized	0	0	1	13.8	0
22	1	0	12	24	0.348414	23	0.333488	0	0	12.4167	21.6667	29.125	38.5833	2018	0	anonymized	0	0	1	13.8	0
22	1	0	12	14	0.705723	14	0.705723	1	0.00442478	8	16.7857	25.9286	31.6429	2019	1	anonymized	0	0	1	13.8	0
22	1	0	12	14	0.964656	13	0.960212	2	0.75	4.42857	8.57143	10.9286	14.2857	2020	1	anonymized	0	0	1	13.8	0
22	1	0	12	13	0.0461665	13	0.0461665	0	0	12.0769	21.0769	29.9231	29.9231	2021	1	anonymized	0	0	1	13.8	0
22	1	0	12	10	1.32018	10	1.32018	0	0	5.2	10.2	10.2	10.2	2022	1	anonymized	0	0	1	13.8	0
22	1	0	12	11	0.0616051	11	0.0616051	0	0	7.90909	7.90909	7.90909	7.90909	2023	1	anonymized	0	0	1	13.8	0
23	0	0	12	5	0.48373	5	0.48373	0	0	3.8	8.8	15.6	22.4	2014	0	anonymized	0	0	1	7.4	0
23	0	0	12	8	0.855159	7	0.688492	0	0	8.375	18.625	28.625	37.375	2015	0	anonymized	0	0	1	7.4	0
23	0	0	12	5	0.702778	4	0.369444	0	0	2.6	6.2	10.4	16	2016	0	anonymized	0	0	1	7.4	0
23	0	0	12	7	0.930195	6	0.596861	0	0	6	11	18.8571	24.5714	2017	0	anonymized	0	0	1	7.4	0
23	0	0	12	12	1.81807	6	0.793074	0	0	9.25	16.75	25.1667	30.8333	2018	0	anonymized	0	0	1	7.4	0
23	0	0	12	11	0.812439	11	0.812439	4	0.171169	20.8182	32.1818	40.0909	48	2019	1	anonymized	0	0	1	7.4	0
23	0	0	12	16	1.86085	15	1.69418	13	1.42633	9	13.25	16.5625	18.625	2020	1	anonymized	0	0	1	7.4	0
23	0	0	12	3	0.527778	3	0.527778	0	0	30.3333	47	68.3333	68.3333	2021	1	anonymized	0	0	1	7.4	0
23	0	0	12	7	1.15104	4	0.697076	2	0.252632	7.28571	11.4286	11.4286	11.4286	2022	1	anonymized	0	0	1	7.4	0
23	0	0	12	4	0.708333	2	0.458333	0	0	12.75	12.75	12.75	12.75	2023	1	anonymized	0	0	1	7.4	0
24	0	0	14	3	0.344007	3	0.344007	0	0	26.6667	71.6667	135.333	229.667	2014	0	anonymized	0	1	0	1.6	1
24	0	0	14	2	0.271429	2	0.271429	0	0	3.5	6	12.5	16.5	2015	0	anonymized	0	1	0	1.6	1
24	0	0	14	1	0.125	1	0.125	0	0	11	15	19	28	2016	0	anonymized	0	1	0	1.6	1
24	0	0	14	1	0.142857	1	0.142857	0	0	6	15	26	33	2017	0	anonymized	0	1	0	1.6	1
24	0	0	14	1	0.05	1	0.05	0	0	31	77	132	183	2018	0	anonymized	0	1	0	1.6	1
24	0	0	14	5	1.02857	4	0.778571	0	0	34.2	107.6	210.4	350	2019	1	anonymized	0	1	0	1.6	1
24	0	0	14	2	0.309524	2	0.309524	2	0.309524	2.5	9.5	15	22	2020	1	anonymized	0	1	0	1.6	1
24	0	0	14	5	0.524517	5	0.524517	0	0	3.6	6.4	11.4	11.4	2021	1	anonymized	0	1	0	1.6	1
24	0	0	14	3	0.95	1	0.2	0	0	11.6667	18	18	18	2022	1	anonymized	0	1	0	1.6	1
24	0	0	14	2	0.181319	2	0.181319	0	0	16.5	16.5	16.5	16.5	2023	1	anonymized	0	1	0	1.6	1
25	0	0	12	2	0.45	0	0	0	0	2	3	8	11	2014	0	anonymized	0	0	1	3.8	0
25	0	0	12	3	0.866667	0	0	0	0	2	5.33333	7.66667	14.3333	2015	0	anonymized	0	0	1	3.8	0
25	0	0	12	3	0.72619	0	0	0	0	3	9.66667	18.3333	27.3333	2016	0	anonymized	0	0	1	3.8	0
25	0	0	12	7	1.48333	1	0.166667	0	0	7.42857	15.4286	25	36.7143	2017	0	anonymized	0	0	1	3.8	0
25	0	0	12	4	1.03333	1	0.333333	0	0	5.25	11.75	20.5	35.5	2018	0	anonymized	0	0	1	3.8	0
25	0	0	12	6	1.26667	6	1.26667	0	0	11.3333	25	36.5	45.8333	2019	1	anonymized	0	0	1	3.8	0
25	0	0	12	13	4.43571	11	2.43571	0	0	6.53846	11.2308	15	18.9231	2020	1	anonymized	0	0	1	3.8	0
25	0	0	12	10	1.89444	10	1.89444	0	0	11.5	21	32.2	32.2	2021	1	anonymized	0	0	1	3.8	0
25	0	0	12	10	1.48932	10	1.48932	0	0	11.9	20.5	20.5	20.5	2022	1	anonymized	0	0	1	3.8	0
25	0	0	12	10	1.62778	9	1.12778	0	0	8.8	8.8	8.8	8.8	2023	1	anonymized	0	0	1	3.8	0
26	1	0	1	4	0.885714	2	0.285714	0	0	2.25	7	11.25	14.75	2014	0	anonymized	0	1	1	4.2	1
26	1	0	1	4	0.305492	4	0.305492	0	0	2.75	5.75	10	12.75	2015	0	anonymized	0	1	1	4.2	1
26	1	0	1	4	0.53869	2	0.205357	0	0	5.75	15.25	22	29.5	2016	0	anonymized	0	1	1	4.2	1
26	1	0	1	4	0.72619	0	0	0	0	7.5	12.5	18.5	24	2017	0	anonymized	0	1	1	4.2	1
26	1	0	1	5	1.63287	3	0.43287	0	0	6.2	16.2	31.4	43.4	2018	0	anonymized	0	1	1	4.2	1
26	1	0	1	1	0.0111111	1	0.0111111	0	0	29	65	94	127	2019	1	anonymized	0	1	1	4.2	1
26	1	0	1	7	1.34683	1	0.111111	0	0	3.57143	5.71429	9.14286	14.7143	2020	1	anonymized	0	1	1	4.2	1
26	1	0	1	4	1.82143	0	0	1	1	2.5	4	5	5	2021	1	anonymized	0	1	1	4.2	1
26	1	0	1	3	0.446429	0	0	0	0	3	4.66667	4.66667	4.66667	2022	1	anonymized	0	1	1	4.2	1
26	1	0	1	3	0.466667	0	0	0	0	2.33333	2.33333	2.33333	2.33333	2023	1	anonymized	0	1	1	4.2	1
27	0	1	19	0	0	0	0	0	0	0	0	0	0	2014	0	anonymized	0	1	0	1.2	1
27	0	1	19	2	1.5	0	0	0	0	1.5	2.5	5.5	10.5	2015	0	anonymized	0	1	0	1.2	1
27	0	1	19	0	0	0	0	0	0	0	0	0	0	2016	0	anonymized	0	1	0	1.2	1
27	0	1	19	2	0.7	2	0.7	0	0	1	3	4.5	6	2017	0	anonymized	0	1	0	1.2	1
27	0	1	19	2	2	0	0	0	0	1	1	1.5	2	2018	0	anonymized	0	1	0	1.2	1
27	0	1	19	2	1.2	1	0.2	0	0	0	0.5	1	1.5	2019	1	anonymized	0	1	0	1.2	1
27	0	1	19	1	1	0	0	1	1	1	3	3	4	2020	1	anonymized	0	1	0	1.2	1
27	0	1	19	1	0.5	0	0	0	0	0	1	6	6	2021	1	anonymized	0	1	0	1.2	1
27	0	1	19	2	1.5	1	0.5	0	0	2	4	4	4	2022	1	anonymized	0	1	0	1.2	1
27	0	1	19	3	0.95	0	0	0	0	0.333333	0.333333	0.333333	0.333333	2023	1	anonymized	0	1	0	1.2	1
28	0	0	16	2	0.5	2	0.5	0	0	14.5	33	49.5	88.5	2014	0	anonymized	0	0	1	2.2	0
28	0	0	16	4	0.95	4	0.95	0	0	8	12.5	19	24	2015	0	anonymized	0	0	1	2.2	0
28	0	0	16	3	0.7	3	0.7	0	0	2.66667	8.66667	12	12.3333	2016	0	anonymized	0	0	1	2.2	0
28	0	0	16	1	0.25	1	0.25	0	0	14	25	34	47	2017	0	anonymized	0	0	1	2.2	0
28	0	0	16	1	0.25	1	0.25	0	0	1	1	2	3	2018	0	anonymized	0	0	1	2.2	0
28	0	0	16	1	0.5	1	0.5	0	0	6	20	32	39	2019	1	anonymized	0	0	1	2.2	0
28	0	0	16	0	0	0	0	0	0	0	0	0	0	2020	1	anonymized	0	0	1	2.2	0
28	0	0	16	1	0.2	1	0.2	0	0	5	8	11	11	2021	1	anonymized	0	0	1	2.2	0
28	0	0	16	0	0	0	0	0	0	0	0	0	0	2022	1	anonymized	0	0	1	2.2	0
28	0	0	16	2	0.416667	2	0.416667	0	0	0	0	0	0	2023	1	anonymized	0	0	1	2.2	0
29	0	0	7	5	1.64286	0	0	0	0	1.2	3	3.4	4.6	2014	0	anonymized	0	0	1	4.8	0
29	0	0	7	6	1.84286	0	0	0	0	1	2.5	6.16667	7.5	2015	0	anonymized	0	0	1	4.8	0
29	0	0	7	3	2.25	1	0.25	0	0	3.66667	7.33333	11	12.6667	2016	0	anonymized	0	0	1	4.8	0
29	0	0	7	4	1.73333	2	0.4	0	0	8.75	14	18.25	21.75	2017	0	anonymized	0	0	1	4.8	0
29	0	0	7	6	4.16667	0	0	0	0	3	5.16667	5.83333	6.16667	2018	0	anonymized	0	0	1	4.8	0
29	0	0	7	2	1.2	1	0.2	0	0	2.5	6.5	9	12	2019	1	anonymized	0	0	1	4.8	0
29	0	0	7	3	1.53333	1	0.2	0	0	3.33333	8	12	15.3333	2020	1	anonymized	0	0	1	4.8	0
29	0	0	7	3	0.783333	2	0.45	0	0	12.6667	35.3333	66.3333	66.3333	2021	1	anonymized	0	0	1	4.8	0
29	0	0	7	1	0.0909091	1	0.0909091	1	0.0909091	23	41	41	41	2022	1	anonymized	0	0	1	4.8	0
29	0	0	7	2	0.533333	2	0.533333	0	0	5.5	5.5	5.5	5.5	2023	1	anonymized	0	0	1	4.8	0
30	0	0	13	2	0.833333	0	0	0	0	1.5	2	2.5	2.5	2014	0	anonymized	0	0	1	2.2	0
30	0	0	13	3	1.83333	0	0	0	0	0.666667	1	1.33333	1.33333	2015	0	anonymized	0	0	1	2.2	0
30	0	0	13	1	0.5	1	0.5	0	0	0	1	1	1	2016	0	anonymized	0	0	1	2.2	0
30	0	0	13	3	1.08333	1	0.25	0	0	0.666667	2	4	5.33333	2017	0	anonymized	0	0	1	2.2	0
30	0	0	13	2	1.25	1	0.25	0	0	1	2.5	3	4.5	2018	0	anonymized	0	0	1	2.2	0
30	0	0	13	5	2.03333	4	1.53333	3	1.33333	1.4	2.6	2.8	4.4	2019	1	anonymized	0	0	1	2.2	0
30	0	0	13	2	0.392857	2	0.392857	2	0.392857	0.5	0.5	0.5	0.5	2020	1	anonymized	0	0	1	2.2	0
30	0	0	13	0	0	0	0	0	0	0	0	0	0	2021	1	anonymized	0	0	1	2.2	0
30	0	0	13	1	0.333333	0	0	0	0	0	0	0	0	2022	1	anonymized	0	0	1	2.2	0
30	0	0	13	0	0	0	0	0	0	0	0	0	0	2023	1	anonymized	0	0	1	2.2	0
31	1	0	5	1	0.25	0	0	0	0	4	8	10	12	2014	0	anonymized	0	0	0	1.8	0
31	1	0	5	3	0.592857	1	0.142857	0	0	6	11.3333	14.3333	17.3333	2015	0	anonymized	0	0	0	1.8	0
31	1	0	5	3	0.916667	0	0	0	0	9	14.6667	22	27	2016	0	anonymized	0	0	0	1.8	0
31	1	0	5	0	0	0	0	0	0	0	0	0	0	2017	0	anonymized	0	0	0	1.8	0
31	1	0	5	2	0.5	0	0	0	0	7.5	14	21	30	2018	0	anonymized	0	0	0	1.8	0
31	1	0	5	3	0.783333	0	0	0	0	2.66667	4.33333	6	7	2019	1	anonymized	0	0	0	1.8	0
31	1	0	5	2	0.833333	0	0	0	0	4	6.5	10.5	12.5	2020	1	anonymized	0	0	0	1.8	0
31	1	0	5	1	0.25	0	0	0	0	11	18	25	25	2021	1	anonymized	0	0	0	1.8	0
31	1	0	5	2	0.277778	0	0	0	0	0.5	2.5	2.5	2.5	2022	1	anonymized	0	0	0	1.8	0
31	1	0	5	1	0.166667	0	0	0	0	4	4	4	4	2023	1	anonymized	0	0	0	1.8	0
32	0	0	0	0	0	0	0	0	0	0	0	0	0	2014	0	anonymized	0	0	0	1.8	0
32	0	0	0	4	0.944444	1	0.111111	0	0	3.75	6.75	8.75	12.5	2015	0	anonymized	0	0	0	1.8	0
32	0	0	0	4	0.624242	1	0.166667	0	0	2	3.75	5.5	9.25	2016	0	anonymized	0	0	0	1.8	0
32	0	0	0	1	0.333333	0	0	0	0	4	6	11	18	2017	0	anonymized	0	0	0	1.8	0
32	0	0	0	0	0	0	0	0	0	0	0	0	0	2018	0	anonymized	0	0	0	1.8	0
32	0	0	0	0	0	0	0	0	0	0	0	0	0	2019	1	anonymized	0	0	0	1.8	0
32	0	0	0	1	0.5	0	0	1	0.5	5	7	10	15	2020	1	anonymized	0	0	0	1.8	0
32	0	0	0	1	0.2	1	0.2	0	0	13	22	30	30	2021	1	anonymized	0	0	0	1.8	0
32	0	0	0	1	0.25	0	0	0	0	0	0	0	0	2022	1	anonymized	0	0	0	1.8	0
32	0	0	0	1	0.25	0	0	0	0	0	0	0	0	2023	1	anonymized	0	0	0	1.8	0
33	0	1	19	0	0	0	0	0	0	0	0	0	0	2014	0	anonymized	0	0	0	0.4	1
33	0	1	19	0	0	0	0	0	0	0	0	0	0	2015	0	anonymized	0	0	0	0.4	1
33	0	1	19	0	0	0	0	0	0	0	0	0	0	2016	0	anonymized	0	0	0	0.4	1
33	0	1	19	2	1	0	0	0	0	1.5	1.5	1.5	1.5	2017	0	anonymized	0	0	0	0.4	1
33	0	1	19	0	0	0	0	0	0	0	0	0	0	2018	0	anonymized	0	0	0	0.4	1
33	0	1	19	0	0	0	0	0	0	0	0	0	0	2019	1	anonymized	0	0	0	0.4	1
33	0	1	19	0	0	0	0	0	0	0	0	0	0	2020	1	anonymized	0	0	0	0.4	1
33	0	1	19	0	0	0	0	0	0	0	0	0	0	2021	1	anonymized	0	0	0	0.4	1
33	0	1	19	1	1	0	0	0	0	1	3	3	3	2022	1	anonymized	0	0	0	0.4	1
33	0	1	19	0	0	0	0	0	0	0	0	0	0	2023	1	anonymized	0	0	0	0.4	1
34	1	0	0	3	0.362637	0	0	0	0	3.33333	5	7.33333	9.33333	2014	0	anonymized	0	0	1	3.4	0
34	1	0	0	1	0.0909091	0	0	0	0	6	11	17	28	2015	0	anonymized	0	0	1	3.4	0
34	1	0	0	5	0.645635	1	0.1	0	0	2.8	4.2	6.4	7.4	2016	0	anonymized	0	0	1	3.4	0
34	1	0	0	5	0.610714	1	0.142857	0	0	1.8	4.8	8.2	11	2017	0	anonymized	0	0	1	3.4	0
34	1	0	0	3	0.361111	1	0.125	0	0	2.33333	6.33333	8.66667	12	2018	0	anonymized	0	0	1	3.4	0
34	1	0	0	5	0.559499	1	0.166667	0	0	2.8	6.2	8.8	12.6	2019	1	anonymized	0	0	1	3.4	0
34	1	0	0	2	0.222222	1	0.111111	0	0	1	5.5	8	9.5	2020	1	anonymized	0	0	1	3.4	0
34	1	0	0	3	0.299242	0	0	0	0	3.66667	5.33333	7.33333	7.33333	2021	1	anonymized	0	0	1	3.4	0
34	1	0	0	1	0.166667	1	0.166667	1	0.166667	4	9	9	9	2022	1	anonymized	0	0	1	3.4	0
34	1	0	0	2	0.290909	1	0.2	1	0.2	0.5	0.5	0.5	0.5	2023	1	anonymized	0	0	1	3.4	0
35	1	1	12	0	0	0	0	0	0	0	0	0	0	2014	0	anonymized	0	1	0	0	1
35	1	1	12	0	0	0	0	0	0	0	0	0	0	2015	0	anonymized	0	1	0	0	1
35	1	1	12	0	0	0	0	0	0	0	0	0	0	2016	0	anonymized	0	1	0	0	1
35	1	1	12	0	0	0	0	0	0	0	0	0	0	2017	0	anonymized	0	1	0	0	1
35	1	1	12	0	0	0	0	0	0	0	0	0	0	2018	0	anonymized	0	1	0	0	1
35	1	1	12	0	0	0	0	0	0	0	0	0	0	2019	1	anonymized	0	1	0	0	1
35	1	1	12	0	0	0	0	0	0	0	0	0	0	2020	1	anonymized	0	1	0	0	1
35	1	1	12	0	0	0	0	0	0	0	0	0	0	2021	1	anonymized	0	1	0	0	1
35	1	1	12	0	0	0	0	0	0	0	0	0	0	2022	1	anonymized	0	1	0	0	1
35	1	1	12	0	0	0	0	0	0	0	0	0	0	2023	1	anonymized	0	1	0	0	1
36	1	0	12	1	0.142857	0	0	0	0	3	4	4	6	2014	0	anonymized	0	1	1	4	1
36	1	0	12	5	1	1	0.333333	0	0	2.8	4.4	6	7.2	2015	0	anonymized	0	1	1	4	1
36	1	0	12	5	0.92619	0	0	0	0	0.4	1.2	3.2	5.6	2016	0	anonymized	0	1	1	4	1
36	1	0	12	4	0.60119	1	0.125	0	0	1.25	2	2.75	3.5	2017	0	anonymized	0	1	1	4	1
36	1	0	12	5	1.05952	0	0	0	0	2.2	6.4	10.4	13.4	2018	0	anonymized	0	1	1	4	1
36	1	0	12	5	1.25	3	0.75	2	0.416667	2.8	5.4	9.4	12	2019	1	anonymized	0	1	1	4	1
36	1	0	12	4	0.892857	1	0.25	1	0.25	0.5	3	4.25	6	2020	1	anonymized	0	1	1	4	1
36	1	0	12	1	0.25	0	0	0	0	75	135	194	194	2021	1	anonymized	0	1	1	4	1
36	1	0	12	1	0.5	0	0	0	0	2	4	4	4	2022	1	anonymized	0	1	1	4	1
36	1	0	12	1	0.000372162	1	0.000372162	1	0.000372162	13	13	13	13	2023	1	anonymized	0	1	1	4	1
37	0	0	20	6	0.835714	1	0.142857	0	0	3	3.83333	5.66667	7.5	2014	0	anonymized	0	0	1	7.8	0
37	0	0	20	5	2.48611	0	0	0	0	1.8	5	7.2	8.4	2015	0	anonymized	0	0	1	7.8	0
37	0	0	20	4	0.519481	2	0.233766	0	0	2.25	5.25	6.75	7.5	2016	0	anonymized	0	0	1	7.8	0
37	0	0	20	11	1.96389	7	1.09722	0	0	2.90909	4.72727	7.63636	10	2017	0	anonymized	0	0	1	7.8	0
37	0	0	20	13	2.25794	10	1.53175	0	0	7.53846	14	20.4615	25.9231	2018	0	anonymized	0	0	1	7.8	0
37	0	0	20	8	1.32619	7	1.15952	0	0	6	10.75	12.875	15	2019	1	anonymized	0	0	1	7.8	0
37	0	0	20	13	2.75635	8	0.913492	0	0	4.53846	8	10.3846	13.3077	2020	1	anonymized	0	0	1	7.8	0
37	0	0	20	10	2.475	3	0.541667	0	0	4.5	7	9.2	9.2	2021	1	anonymized	0	0	1	7.8	0
37	0	0	20	6	1.61786	3	0.367857	1	0.125	3	7.5	7.5	7.5	2022	1	anonymized	0	0	1	7.8	0
37	0	0	20	3	0.433766	2	0.233766	0	0	4.33333	4.33333	4.33333	4.33333	2023	1	anonymized	0	0	1	7.8	0
38	1	0	4	2	0.45	2	0.45	0	0	4	16	25	33	2014	0	anonymized	0	0	1	3.4	1
38	1	0	4	2	0.833333	0	0	0	0	0	0	2	2	2015	0	anonymized	0	0	1	3.4	1
38	1	0	4	7	1.43333	5	1.01667	0	0	2.42857	3.71429	5	7.57143	2016	0	anonymized	0	0	1	3.4	1
38	1	0	4	3	0.833333	3	0.833333	0	0	6	15.3333	23.3333	31.3333	2017	0	anonymized	0	0	1	3.4	1
38	1	0	4	3	0.783333	2	0.45	0	0	0.666667	2.33333	4	5.66667	2018	0	anonymized	0	0	1	3.4	1
38	1	0	4	4	0.97619	2	0.583333	0	0	2.5	5.25	7.25	9.25	2019	1	anonymized	0	0	1	3.4	1
38	1	0	4	2	0.583333	2	0.583333	0	0	2	5	7	9.5	2020	1	anonymized	0	0	1	3.4	1
38	1	0	4	1	0.5	1	0.5	0	0	1	2	2	2	2021	1	anonymized	0	0	1	3.4	1
38	1	0	4	4	0.540727	3	0.37406	0	0	5.25	8	8	8	2022	1	anonymized	0	0	1	3.4	1
38	1	0	4	3	0.575	3	0.575	0	0	6	6	6	6	2023	1	anonymized	0	0	1	3.4	1
39	1	1	12	0	0	0	0	0	0	0	0	0	0	2014	0	anonymized	0	0	0	0.8	1
39	1	1	12	0	0	0	0	0	0	0	0	0	0	2015	0	anonymized	0	0	0	0.8	1
39	1	1	12	0	0	0	0	0	0	0	0	0	0	2016	0	anonymized	0	0	0	0.8	1
39	1	1	12	2	1.33333	0	0	0	0	0.5	0.5	2	4.5	2017	0	anonymized	0	0	0	0.8	1
39	1	1	12	2	0.47619	1	0.142857	0	0	9	14	24	33.5	2018	0	anonymized	0	0	0	0.8	1
39	1	1	12	1	0.2	0	0	0	0	10	24	33	44	2019	1	anonymized	0	0	0	0.8	1
39	1	1	12	1	0.142857	1	0.142857	0	0	19	37	59	72	2020	1	anonymized	0	0	0	0.8	1
39	1	1	12	2	0.833333	1	0.333333	1	0.333333	4	7.5	12.5	12.5	2021	1	anonymized	0	0	0	0.8	1
39	1	1	12	1	0.25	1	0.25	0	0	1	2	2	2	2022	1	anonymized	0	0	0	0.8	1
39	1	1	12	0	0	0	0	0	0	0	0	0	0	2023	1	anonymized	0	0	0	0.8	1
40	0	0	6	0	0	0	0	0	0	0	0	0	0	2014	0	anonymized	0	0	0	0.8	0
40	0	0	6	1	0.2	0	0	0	0	3	4	5	8	2015	0	anonymized	0	0	0	0.8	0
40	0	0	6	2	0.4	2	0.4	0	0	3.5	12.5	21	30	2016	0	anonymized	0	0	0	0.8	0
40	0	0	6	0	0	0	0	0	0	0	0	0	0	2017	0	anonymized	0	0	0	0.8	0
40	0	0	6	1	0.166667	1	0.166667	0	0	56	98	151	174	2018	0	anonymized	0	0	0	0.8	0
40	0	0	6	9	1.97063	1	0.111111	0	0	5.77778	13.3333	19.2222	23.8889	2019	1	anonymized	0	0	0	0.8	0
40	0	0	6	3	0.616667	1	0.25	0	0	5.66667	10.6667	18	22.3333	2020	1	anonymized	0	0	0	0.8	0
40	0	0	6	4	0.770833	2	0.395833	1	0.333333	7	13.5	17.25	17.25	2021	1	anonymized	0	0	0	0.8	0
40	0	0	6	3	0.30202	2	0.211111	0	0	10	15.6667	15.6667	15.6667	2022	1	anonymized	0	0	0	0.8	0
40	0	0	6	5	1.25397	0	0	0	0	3.6	3.6	3.6	3.6	2023	1	anonymized	0	0	0	0.8	0
41	0	0	0	2	1.5	1	0.5	0	0	2	2	4.5	6	2014	0	anonymized	0	1	1	2.8	1
41	0	0	0	4	2.83333	0	0	0	0	2	4.5	6	7.25	2015	0	anonymized	0	1	1	2.8	1
41	0	0	0	2	0.833333	0	0	0	0	2	5	11	13.5	2016	0	anonymized	0	1	1	2.8	1
41	0	0	0	3	1.75	0	0	0	0	1.33333	3	4.66667	5.66667	2017	0	anonymized	0	1	1	2.8	1
41	0	0	0	3	2.5	0	0	0	0	0.666667	1	1	1.66667	2018	0	anonymized	0	1	1	2.8	1
41	0	0	0	1	0.5	0	0	0	0	0	1	1	1	2019	1	anonymized	0	1	1	2.8	1
41	0	0	0	2	0.833333	1	0.5	1	0.5	2.5	5.5	9	11.5	2020	1	anonymized	0	1	1	2.8	1
41	0	0	0	3	1.33333	2	1	2	1	1	3	5.33333	5.33333	2021	1	anonymized	0	1	1	2.8	1
41	0	0	0	0	0	0	0	0	0	0	0	0	0	2022	1	anonymized	0	1	1	2.8	1
41	0	0	0	2	1	0	0	0	0	1.5	1.5	1.5	1.5	2023	1	anonymized	0	1	1	2.8	1
42	1	1	1	2	2	0	0	0	0	1	1	1	1	2014	0	anonymized	0	1	1	2.8	1
42	1	1	1	2	1	1	0.5	0	0	0.5	0.5	1.5	1.5	2015	0	anonymized	0	1	1	2.8	1
42	1	1	1	1	1	0	0	0	0	12	26	40	51	2016	0	anonymized	0	1	1	2.8	1
42	1	1	1	4	2.16667	0	0	0	0	0.5	0.5	0.5	0.5	2017	0	anonymized	0	1	1	2.8	1
42	1	1	1	5	2.83333	0	0	0	0	3	4.2	5.8	9.8	2018	0	anonymized	0	1	1	2.8	1
42	1	1	1	3	1.33333	2	0.833333	0	0	0.666667	1.66667	3.33333	3.66667	2019	1	anonymized	0	1	1	2.8	1
42	1	1	1	3	1.5	2	1	1	0.5	2.66667	4.33333	5.33333	8	2020	1	anonymized	0	1	1	2.8	1
42	1	1	1	2	0.666667	2	0.666667	0	0	2	2.5	5.5	5.5	2021	1	anonymized	0	1	1	2.8	1
42	1	1	1	1	0.333333	1	0.333333	0	0	1	2	6	6	2022	1	anonymized	0	1	1	2.8	1
42	1	1	1	0	0	0	0	0	0	0	0	0	0	2023	1	anonymized	0	1	1	2.8	1
43	1	1	20	2	1.5	0	0	0	0	0	0	0	0	2014	0	anonymized	0	1	0	1.8	1
43	1	1	20	1	0.5	0	0	0	0	0	1	2	4	2015	0	anonymized	0	1	0	1.8	1
43	1	1	20	1	0.5	1	0.5	0	0	4	5	11	17	2016	0	anonymized	0	1	0	1.8	1
43	1	1	20	2	1.5	0	0	0	0	2.5	10.5	15	23.5	2017	0	anonymized	0	1	0	1.8	1
43	1	1	20	3	2.5	0	0	0	0	1	2.33333	4	5	2018	0	anonymized	0	1	0	1.8	1
43	1	1	20	1	0.5	0	0	0	0	2	6	11	13	2019	1	anonymized	0	1	0	1.8	1
43	1	1	20	1	0.5	0	0	0	0	0	4	5	6	2020	1	anonymized	0	1	0	1.8	1
43	1	1	20	1	0.333333	0	0	0	0	3	6	6	6	2021	1	anonymized	0	1	0	1.8	1
43	1	1	20	7	3.16667	0	0	0	0	6.28571	8.85714	8.85714	8.85714	2022	1	anonymized	0	1	0	1.8	1
43	1	1	20	4	1.5	1	0.333333	1	0.333333	2	2	2	2	2023	1	anonymized	0	1	0	1.8	1
44	1	0	20	1	0.2	0	0	0	0	0	3	3	3	2014	0	anonymized	0	0	0	0.8	0
44	1	0	20	1	0.25	0	0	0	0	2	4	7	10	2015	0	anonymized	0	0	0	0.8	0
44	1	0	20	1	0.2	0	0	0	0	1	1	2	6	2016	0	anonymized	0	0	0	0.8	0
44	1	0	20	1	0.25	0	0	0	0	0	2	5	7	2017	0	anonymized	0	0	0	0.8	0
44	1	0	20	0	0	0	0	0	0	0	0	0	0	2018	0	anonymized	0	0	0	0.8	0
44	1	0	20	0	0	0	0	0	0	0	0	0	0	2019	1	anonymized	0	0	0	0.8	0
44	1	0	20	2	0.45	1	0.25	1	0.25	7	10.5	15	17.5	2020	1	anonymized	0	0	0	0.8	0
44	1	0	20	2	0.5	2	0.5	2	0.5	17.5	31.5	37	37	2021	1	anonymized	0	0	0	0.8	0
44	1	0	20	0	0	0	0	0	0	0	0	0	0	2022	1	anonymized	0	0	0	0.8	0
44	1	0	20	2	0.5	2	0.5	0	0	5.5	5.5	5.5	5.5	2023	1	anonymized	0	0	0	0.8	0
45	1	1	19	0	0	0	0	0	0	0	0	0	0	2014	0	anonymized	0	0	0	0	0
45	1	1	19	0	0	0	0	0	0	0	0	0	0	2015	0	anonymized	0	0	0	0	0
45	1	1	19	0	0	0	0	0	0	0	0	0	0	2016	0	anonymized	0	0	0	0	0
45	1	1	19	0	0	0	0	0	0	0	0	0	0	2017	0	anonymized	0	0	0	0	0
45	1	1	19	0	0	0	0	0	0	0	0	0	0	2018	0	anonymized	0	0	0	0	0
45	1	1	19	0	0	0	0	0	0	0	0	0	0	2019	1	anonymized	0	0	0	0	0
45	1	1	19	1	0.5	0	0	0	0	0	0	0	0	2020	1	anonymized	0	0	0	0	0
45	1	1	19	0	0	0	0	0	0	0	0	0	0	2021	1	anonymized	0	0	0	0	0
45	1	1	19	0	0	0	0	0	0	0	0	0	0	2022	1	anonymized	0	0	0	0	0
45	1	1	19	2	1.09091	1	0.0909091	0	0	0	0	0	0	2023	1	anonymized	0	0	0	0	0
46	0	0	20	9	3.16667	1	0.333333	0	0	5.44444	10.7778	14.8889	18	2014	0	anonymized	0	1	1	10.6	1
46	0	0	20	7	3.16667	2	1	0	0	3.28571	6.42857	8.71429	12.7143	2015	0	anonymized	0	1	1	10.6	1
46	0	0	20	15	4.98333	11	3.4	0	0	1.73333	4.26667	6.2	8.46667	2016	0	anonymized	0	1	1	10.6	1
46	0	0	20	12	2.95	12	2.95	0	0	1.16667	4.16667	6.41667	8.91667	2017	0	anonymized	0	1	1	10.6	1
46	0	0	20	10	2.61014	7	1.52681	0	0	4.5	8.4	14.6	18.6	2018	0	anonymized	0	1	1	10.6	1
46	0	0	20	27	7.01978	16	4.08645	2	0.583333	2.66667	5.44444	7.18519	8.37037	2019	1	anonymized	0	1	1	10.6	1
46	0	0	20	15	3.52083	9	1.7875	0	0	5.53333	11.5333	15.6667	19.0667	2020	1	anonymized	0	1	1	10.6	1
46	0	0	20	18	5.93377	11	2.85043	1	0.5	5.44444	7.77778	11.3889	11.3889	2021	1	anonymized	0	1	1	10.6	1
46	0	0	20	18	4.2619	15	3.2619	0	0	0.944444	2.83333	2.83333	2.83333	2022	1	anonymized	0	1	1	10.6	1
46	0	0	20	12	2.9873	8	1.65397	0	0	1.75	1.75	1.75	1.75	2023	1	anonymized	0	1	1	10.6	1
47	1	1	6	1	0.5	0	0	0	0	0	0	0	0	2014	0	anonymized	0	1	0	1.4	1
47	1	1	6	0	0	0	0	0	0	0	0	0	0	2015	0	anonymized	0	1	0	1.4	1
47	1	1	6	1	0.333333	1	0.333333	0	0	0	0	0	0	2016	0	anonymized	0	1	0	1.4	1
47	1	1	6	2	1	0	0	0	0	1	1	1	2	2017	0	anonymized	0	1	0	1.4	1
47	1	1	6	3	2	1	0.5	0	0	0.666667	1.33333	2.66667	2.66667	2018	0	anonymized	0	1	0	1.4	1
47	1	1	6	2	1.5	0	0	0	0	3	6	9.5	13	2019	1	anonymized	0	1	0	1.4	1
47	1	1	6	2	1.5	0	0	0	0	0.5	1	1.5	2	2020	1	anonymized	0	1	0	1.4	1
47	1	1	6	4	1.91667	0	0	1	1	4.75	9	15.25	15.25	2021	1	anonymized	0	1	0	1.4	1
47	1	1	6	1	0.5	0	0	0	0	2	2	2	2	2022	1	anonymized	0	1	0	1.4	1
47	1	1	6	1	1	0	0	0	0	0	0	0	0	2023	1	anonymized	0	1	0	1.4	1
48	1	0	12	4	1.08333	0	0	0	0	0.25	2.25	5	7.75	2014	0	anonymized	0	0	1	4.4	0
48	1	0	12	1	0.2	0	0	0	0	18	40	69	107	2015	0	anonymized	0	0	1	4.4	0
48	1	0	12	5	1.53333	0	0	0	0	6.4	11.6	18.4	26.4	2016	0	anonymized	0	0	1	4.4	0
48	1	0	12	7	2.11667	2	0.533333	0	0	5.14286	12.5714	23.5714	32.2857	2017	0	anonymized	0	0	1	4.4	0
48	1	0	12	5	2.41667	0	0	0	0	2	7.2	10.8	13.2	2018	0	anonymized	0	0	1	4.4	0
48	1	0	12	5	2.91667	1	0.166667	0	0	5.8	11.6	14.8	18.2	2019	1	anonymized	0	0	1	4.4	0
48	1	0	12	15	5.50882	7	1.97549	9	4.16667	8.46667	14.4	21.8667	28.7333	2020	1	anonymized	0	0	1	4.4	0
48	1	0	12	6	3.66667	0	0	2	0.833333	5.5	11.5	15.6667	15.6667	2021	1	anonymized	0	0	1	4.4	0
48	1	0	12	10	4.65278	2	0.194444	2	1.08333	8.3	15	15	15	2022	1	anonymized	0	0	1	4.4	0
48	1	0	12	7	3.00313	3	0.169794	0	0	24	24	24	24	2023	1	anonymized	0	0	1	4.4	0
49	1	1	7	0	0	0	0	0	0	6	11	14.5	23	2014	0	anonymized	0	1	0	0	1
49	1	1	7	0	0	0	0	0	0	1	3.33333	5.33333	6.33333	2015	0	anonymized	0	1	0	0	1
49	1	1	7	0	0	0	0	0	0	1.66667	3	3.33333	3.33333	2016	0	anonymized	0	1	0	0	1
49	1	1	7	0	0	0	0	0	0	1.66667	2.66667	4	5.33333	2017	0	anonymized	0	1	0	0	1
49	1	1	7	0	0	0	0	0	0	2.83333	4.5	6	7.66667	2018	0	anonymized	0	1	0	0	1
49	1	1	7	0	0	0	0	0	0	0	0	0	0	2019	1	anonymized	0	1	0	0	1
49	1	1	7	0	0	0	0	0	0	4	6	9	10	2020	1	anonymized	0	1	0	0	1
49	1	1	7	0	0	0	0	0	0	19.5	29.5	41	41	2021	1	anonymized	0	1	0	0	1
49	1	1	7	0	0	0	0	0	0	17	34	34	34	2022	1	anonymized	0	1	0	0	1
49	1	1	7	0	0	0	0	0	0	7	7	7	7	2023	1	anonymized	0	1	0	0	1
50	0	0	0	2	0.5	1	0.25	0	0	4.33333	6.66667	11.3333	19	2014	0	anonymized	0	0	1	3.4	0
50	0	0	0	3	1.08333	3	1.08333	0	0	1.83333	3	5.16667	7.66667	2015	0	anonymized	0	0	1	3.4	0
50	0	0	0	3	1	1	0.333333	0	0	1	2.5	3.5	7	2016	0	anonymized	0	0	1	3.4	0
50	0	0	0	3	0.783333	2	0.45	0	0	4	7.25	12.75	17	2017	0	anonymized	0	0	1	3.4	0
50	0	0	0	6	1.10833	3	0.458333	0	0	2	4.25	8.75	12.25	2018	0	anonymized	0	0	1	3.4	0
50	0	0	0	0	0	0	0	0	0	3	7	10	11.6667	2019	1	anonymized	0	0	1	3.4	0
50	0	0	0	1	0.1	1	0.1	0	0	6.16667	10.8333	16	20.8333	2020	1	anonymized	0	0	1	3.4	0
50	0	0	0	2	0.666667	2	0.666667	2	0.666667	2.6	5	8.2	8.2	2021	1	anonymized	0	0	1	3.4	0
50	0	0	0	1	0.25	1	0.25	0	0	4.5	6.66667	6.66667	6.66667	2022	1	anonymized	0	0	1	3.4	0
50	0	0	0	2	0.583333	1	0.333333	0	0	1.83333	1.83333	1.83333	1.83333	2023	1	anonymized	0	0	1	3.4	0
51	0	0	4	3	0.833333	1	0.25	0	0	0	5	7	9	2014	0	anonymized	0	0	1	3.8	0
51	0	0	4	6	1.9	2	0.4	0	0	1.2	1.6	1.8	2	2015	0	anonymized	0	0	1	3.8	0
51	0	0	4	2	0.45	1	0.2	0	0	1	2.85714	4.71429	6.28571	2016	0	anonymized	0	0	1	3.8	0
51	0	0	4	4	0.866667	2	0.366667	0	0	1.4	3.2	4.4	6	2017	0	anonymized	0	0	1	3.8	0
51	0	0	4	4	0.902778	1	0.111111	0	0	0.666667	2.16667	3	4.16667	2018	0	anonymized	0	0	1	3.8	0
51	0	0	4	3	0.525	1	0.125	0	0	1.85714	2.85714	3.57143	4.85714	2019	1	anonymized	0	0	1	3.8	0
51	0	0	4	6	0.813095	6	0.813095	4	0.658333	2.33333	4.83333	7.5	9.33333	2020	1	anonymized	0	0	1	3.8	0
51	0	0	4	5	0.739286	4	0.539286	3	0.491667	1.4	3.2	4	4	2021	1	anonymized	0	0	1	3.8	0
51	0	0	4	6	0.961111	6	0.961111	2	0.236111	9	12.5	12.5	12.5	2022	1	anonymized	0	0	1	3.8	0
51	0	0	4	6	0.888492	5	0.745635	3	0.453968	9.4	9.4	9.4	9.4	2023	1	anonymized	0	0	1	3.8	0
52	0	0	0	1	0.25	0	0	0	0	0	0	0	0	2014	0	anonymized	1	0	1	4.8	0
52	0	0	0	5	1.30952	0	0	0	0	3.66667	7	9	14.6667	2015	0	anonymized	1	0	1	4.8	0
52	0	0	0	7	2	1	0.25	0	0	1	1	2	3	2016	0	anonymized	1	0	1	4.8	0
52	0	0	0	5	1.7	0	0	0	0	3.5	9.5	12.5	15	2017	0	anonymized	1	0	1	4.8	0
52	0	0	0	6	1.78333	0	0	0	0	17	31.5	50	64.5	2018	0	anonymized	1	0	1	4.8	0
52	0	0	0	7	1.71667	1	0.166667	0	0	7	18.6667	25	32	2019	1	anonymized	1	0	1	4.8	0
52	0	0	0	6	2.05119	2	0.458333	1	0.333333	1.33333	5	6	8	2020	1	anonymized	1	0	1	4.8	0
52	0	0	0	5	1.14924	3	0.549242	1	0.333333	1.5	1.5	3.5	3.5	2021	1	anonymized	1	0	1	4.8	0
52	0	0	0	6	1.09286	3	0.509524	0	0	2	3.5	3.5	3.5	2022	1	anonymized	1	0	1	4.8	0
52	0	0	0	5	0.777381	2	0.309524	0	0	7	7	7	7	2023	1	anonymized	1	0	1	4.8	0
53	0	0	20	0	0	0	0	0	0	10.2308	18.141	25.5128	31.3718	2014	0	anonymized	0	0	0	1.6	0
53	0	0	20	3	0.738095	2	0.404762	0	0	11.4026	20.4026	27.8571	35.5325	2015	0	anonymized	0	0	0	1.6	0
53	0	0	20	1	0.333333	1	0.333333	0	0	10.3966	16.4138	22.431	26.7414	2016	0	anonymized	0	0	0	1.6	0
53	0	0	20	2	0.625	2	0.625	0	0	13.3294	23.3176	32.0353	41.3647	2017	0	anonymized	0	0	0	1.6	0
53	0	0	20	2	0.190909	2	0.190909	0	0	7.54545	13.3788	19.6212	24.6364	2018	0	anonymized	0	0	0	1.6	0
53	0	0	20	3	1.18333	2	0.183333	0	0	14.8276	27.9655	39.4828	50.3448	2019	1	anonymized	0	0	0	1.6	0
53	0	0	20	3	0.85	3	0.85	1	0.25	10.5	17.7857	26.625	33.0536	2020	1	anonymized	0	0	0	1.6	0
53	0	0	20	2	1.16667	1	0.166667	1	1	10.0192	18.9615	26.0577	26.0577	2021	1	anonymized	0	0	0	1.6	0
53	0	0	20	2	1.33333	0	0	0	0	17.825	29.625	29.625	29.625	2022	1	anonymized	0	0	0	1.6	0
53	0	0	20	4	1.01667	1	0.1	0	0	10.2432	10.2432	10.2432	10.2432	2023	1	anonymized	0	0	0	1.6	0
54	0	0	12	78	0.128034	78	0.128034	0	0	2.5	3.5	5.75	6.25	2014	0	anonymized	0	1	1	72.8	0
54	0	0	12	77	0.520657	77	0.520657	0	0	1.14286	3.57143	5.14286	6.57143	2015	0	anonymized	0	1	1	72.8	0
54	0	0	12	58	0.0993936	58	0.0993936	0	0	2	4.33333	8.16667	11.6667	2016	0	anonymized	0	1	1	72.8	0
54	0	0	12	85	0.380386	85	0.380386	0	0	4.66667	9.33333	10.6667	13.6667	2017	0	anonymized	0	1	1	72.8	0
54	0	0	12	66	0.630462	66	0.630462	0	0	2	4	14.5	19	2018	0	anonymized	0	1	1	72.8	0
54	0	0	12	58	0.277642	58	0.277642	1	0.2	2.33333	5	5.66667	6.66667	2019	1	anonymized	0	1	1	72.8	0
54	0	0	12	56	0.751507	55	0.251507	2	0.666667	2	3	5	6	2020	1	anonymized	0	1	1	72.8	0
54	0	0	12	52	0.920111	52	0.920111	2	0.5	4	5.5	6.5	6.5	2021	1	anonymized	0	1	1	72.8	0
54	0	0	12	40	0.0912591	40	0.0912591	0	0	2.66667	5.33333	5.33333	5.33333	2022	1	anonymized	0	1	1	72.8	0
54	0	0	12	74	0.117796	74	0.117796	0	0	3	3	3	3	2023	1	anonymized	0	1	1	72.8	0
55	0	0	20	4	1.7	0	0	0	0	0	0	0	0	2014	0	anonymized	0	1	1	4.4	1
55	0	0	20	7	1.72692	1	0.0769231	0	0	0	0	0	0	2015	0	anonymized	0	1	1	4.4	1
55	0	0	20	6	1.16783	2	0.167832	0	0	0	0	0	0	2016	0	anonymized	0	1	1	4.4	1
55	0	0	20	3	0.783333	0	0	0	0	3	5	10	15	2017	0	anonymized	0	1	1	4.4	1
55	0	0	20	2	0.533333	1	0.333333	0	0	4	8	12.5	13.5	2018	0	anonymized	0	1	1	4.4	1
55	0	0	20	3	0.592857	0	0	0	0	3	5	5	5	2019	1	anonymized	0	1	1	4.4	1
55	0	0	20	1	0.166667	0	0	0	0	8	9	9	10	2020	1	anonymized	0	1	1	4.4	1
55	0	0	20	2	0.5	1	0.166667	1	0.166667	0	0	0	0	2021	1	anonymized	0	1	1	4.4	1
55	0	0	20	3	0.766667	1	0.166667	0	0	2	6	6	6	2022	1	anonymized	0	1	1	4.4	1
55	0	0	20	5	1.32619	1	0.142857	0	0	0	0	0	0	2023	1	anonymized	0	1	1	4.4	1
56	1	0	11	0	0	0	0	0	0	0.25	1	1.5	2	2014	0	anonymized	0	0	0	0.6	0
56	1	0	11	0	0	0	0	0	0	0	0	0.5	0.5	2015	0	anonymized	0	0	0	0.6	0
56	1	0	11	0	0	0	0	0	0	0	0.25	0.25	0.25	2016	0	anonymized	0	0	0	0.6	0
56	1	0	11	1	0.125	0	0	0	0	0.75	0.75	1	1	2017	0	anonymized	0	0	0	0.6	0
56	1	0	11	2	0.2	2	0.2	0	0	0.571429	1	1.14286	1.14286	2018	0	anonymized	0	0	0	0.6	0
56	1	0	11	1	0.125	0	0	0	0	2	2	2	2	2019	1	anonymized	0	0	0	0.6	0
56	1	0	11	1	0.142857	0	0	0	0	3	5.5	6.5	8	2020	1	anonymized	0	0	0	0.6	0
56	1	0	11	0	0	0	0	0	0	1	1.5	4	4	2021	1	anonymized	0	0	0	0.6	0
56	1	0	11	1	0.2	0	0	0	0	0	0	0	0	2022	1	anonymized	0	0	0	0.6	0
56	1	0	11	0	0	0	0	0	0	0.5	0.5	0.5	0.5	2023	1	anonymized	0	0	0	0.6	0
57	1	0	19	4	2.5	1	0.5	0	0	1	2	2.33333	5	2014	0	anonymized	0	1	1	4.2	1
57	1	0	19	2	2	0	0	0	0	0	0	1	2	2015	0	anonymized	0	1	1	4.2	1
57	1	0	19	4	3	0	0	0	0	0.5	3	3	5.5	2016	0	anonymized	0	1	1	4.2	1
57	1	0	19	4	2.33333	0	0	0	0	0	0	0	0	2017	0	anonymized	0	1	1	4.2	1
57	1	0	19	7	2.625	1	0.125	0	0	3.28571	6.14286	10.8571	15.1429	2018	0	anonymized	0	1	1	4.2	1
57	1	0	19	1	0.333333	0	0	0	0	0	0	0	0	2019	1	anonymized	0	1	1	4.2	1
57	1	0	19	2	0.47619	1	0.142857	0	0	4	6	11	16	2020	1	anonymized	0	1	1	4.2	1
57	1	0	19	2	0.833333	0	0	0	0	1.75	4	6.75	6.75	2021	1	anonymized	0	1	1	4.2	1
57	1	0	19	0	0	0	0	0	0	15	25	25	25	2022	1	anonymized	0	1	1	4.2	1
57	1	0	19	2	0.666667	0	0	0	0	2	2	2	2	2023	1	anonymized	0	1	1	4.2	1
58	0	0	20	3	0.525	2	0.325	0	0	1.14286	1.57143	2.14286	2.57143	2014	0	anonymized	0	0	1	2.6	1
58	0	0	20	1	0.25	0	0	0	0	1	2.5	3	3.5	2015	0	anonymized	0	0	1	2.6	1
58	0	0	20	2	0.4	1	0.2	0	0	3	5	5	5	2016	0	anonymized	0	0	1	2.6	1
58	0	0	20	0	0	0	0	0	0	2	3.33333	3.66667	4.33333	2017	0	anonymized	0	0	1	2.6	1
58	0	0	20	7	1.48333	2	0.333333	0	0	1.2	2.2	4.4	5.6	2018	0	anonymized	0	0	1	2.6	1
58	0	0	20	0	0	0	0	0	0	2.2	4	4.8	5.8	2019	1	anonymized	0	0	1	2.6	1
58	0	0	20	1	0.2	1	0.2	1	0.2	8.5	12.5	19	25.5	2020	1	anonymized	0	0	1	2.6	1
58	0	0	20	4	0.717857	2	0.267857	1	0.142857	3.66667	6.66667	8.5	8.5	2021	1	anonymized	0	0	1	2.6	1
58	0	0	20	1	0.25	1	0.25	0	0	6.66667	8.66667	8.66667	8.66667	2022	1	anonymized	0	0	1	2.6	1
58	0	0	20	5	0.859524	3	0.409524	0	0	7.33333	7.33333	7.33333	7.33333	2023	1	anonymized	0	0	1	2.6	1
59	1	0	20	7	2.83333	5	1.5	0	0	4	8.33333	10.6667	12	2014	0	anonymized	0	1	1	3.6	1
59	1	0	20	2	0.7	2	0.7	0	0	5.16667	7.83333	10.1667	11.5833	2015	0	anonymized	0	1	1	3.6	1
59	1	0	20	1	0.5	1	0.5	0	0	4.3	7.1	9.3	10.7	2016	0	anonymized	0	1	1	3.6	1
59	1	0	20	3	0.6	3	0.6	0	0	3.2	5	6.5	7.4	2017	0	anonymized	0	1	1	3.6	1
59	1	0	20	5	1.45	4	1.11667	0	0	1.55556	2.22222	2.66667	3.66667	2018	0	anonymized	0	1	1	3.6	1
59	1	0	20	5	1.58333	2	0.666667	1	0.333333	2.6	4	4.8	6	2019	1	anonymized	0	1	1	3.6	1
59	1	0	20	2	0.7	1	0.2	2	0.7	0	0	0	0	2020	1	anonymized	0	1	1	3.6	1
59	1	0	20	6	2.75	4	1.25	4	1.91667	0	0	0	0	2021	1	anonymized	0	1	1	3.6	1
59	1	0	20	3	0.75	3	0.75	1	0.333333	0	0	0	0	2022	1	anonymized	0	1	1	3.6	1
59	1	0	20	3	1.08333	2	0.583333	1	0.25	0	0	0	0	2023	1	anonymized	0	1	1	3.6	1
60	1	0	19	3	1.58333	0	0	0	0	0	0	0	0	2014	0	anonymized	1	1	1	8.8	1
60	1	0	19	12	3.29885	7	0.932179	0	0	4	9	11	22	2015	0	anonymized	1	1	1	8.8	1
60	1	0	19	10	2.26667	3	0.566667	0	0	1.33333	3	6	7.66667	2016	0	anonymized	1	1	1	8.8	1
60	1	0	19	10	1.71548	7	1.17381	0	0	0	0	0	0	2017	0	anonymized	1	1	1	8.8	1
60	1	0	19	9	1.80321	5	0.636544	0	0	0	0	0	0	2018	0	anonymized	1	1	1	8.8	1
60	1	0	19	5	1.05952	1	0.166667	0	0	1.5	4	4.5	7	2019	1	anonymized	1	1	1	8.8	1
60	1	0	19	0	0	0	0	0	0	7	14	18	22	2020	1	anonymized	1	1	1	8.8	1
60	1	0	19	0	0	0	0	0	0	3.5	6.25	7.25	7.25	2021	1	anonymized	1	1	1	8.8	1
60	1	0	19	0	0	0	0	0	0	4	7	7	7	2022	1	anonymized	1	1	1	8.8	1
60	1	0	19	0	0	0	0	0	0	1	1	1	1	2023	1	anonymized	1	1	1	8.8	1
61	1	0	19	0	0	0	0	0	0	2.66667	3.66667	4.33333	5.33333	2014	0	anonymized	0	0	0	0.8	0
61	1	0	19	1	0.1	1	0.1	0	0	2.75	6.25	9.5	12	2015	0	anonymized	0	0	0	0.8	0
61	1	0	19	3	0.616667	3	0.616667	0	0	1	1.5	2	3.5	2016	0	anonymized	0	0	0	0.8	0
61	1	0	19	0	0	0	0	0	0	3.66667	6	8.33333	12	2017	0	anonymized	0	0	0	0.8	0
61	1	0	19	0	0	0	0	0	0	1.66667	2.66667	8	10.3333	2018	0	anonymized	0	0	0	0.8	0
61	1	0	19	2	0.45	0	0	0	0	1	1	2	3	2019	1	anonymized	0	0	0	0.8	0
61	1	0	19	1	0.0769231	0	0	0	0	0	0	4	6	2020	1	anonymized	0	0	0	0.8	0
61	1	0	19	4	0.729167	2	0.229167	2	0.229167	0	0	0	0	2021	1	anonymized	0	0	0	0.8	0
61	1	0	19	1	0.166667	1	0.166667	1	0.166667	6.33333	10	10	10	2022	1	anonymized	0	0	0	0.8	0
61	1	0	19	2	0.309524	2	0.309524	1	0.142857	1	1	1	1	2023	1	anonymized	0	0	0	0.8	0
62	1	1	19	3	1.5	3	1.5	0	0	0	0	0	0	2014	0	anonymized	0	0	1	3	1
62	1	1	19	4	1.83333	2	1	0	0	2.5	5	7.25	9.75	2015	0	anonymized	0	0	1	3	1
62	1	1	19	2	1.25	1	0.25	0	0	2.5	3.5	5.5	8	2016	0	anonymized	0	0	1	3	1
62	1	1	19	3	0.833333	2	0.5	0	0	4.66667	11.3333	22.3333	32	2017	0	anonymized	0	0	1	3	1
62	1	1	19	3	1.75	1	0.25	0	0	6.5	16	31	37.5	2018	0	anonymized	0	0	1	3	1
62	1	1	19	1	0.5	1	0.5	0	0	12.4	20.6	33.2	41.2	2019	1	anonymized	0	0	1	3	1
62	1	1	19	1	0.25	1	0.25	0	0	9.28571	21.4286	35.1429	49.4286	2020	1	anonymized	0	0	1	3	1
62	1	1	19	0	0	0	0	0	0	17.4	34.8	56.4	56.4	2021	1	anonymized	0	0	1	3	1
62	1	1	19	3	0.767857	3	0.767857	0	0	6.2	15.2	15.2	15.2	2022	1	anonymized	0	0	1	3	1
62	1	1	19	2	0.75	2	0.75	0	0	2.5	2.5	2.5	2.5	2023	1	anonymized	0	0	1	3	1
63	0	0	0	0	0	0	0	0	0	3.09091	6.63636	7.90909	10.0909	2014	0	anonymized	0	0	1	2.6	0
63	0	0	0	4	1.58333	1	0.5	0	0	3.57143	6.14286	8.14286	9.85714	2015	0	anonymized	0	0	1	2.6	0
63	0	0	0	4	1.03333	0	0	0	0	1.2	3.5	5.3	7.4	2016	0	anonymized	0	0	1	2.6	0
63	0	0	0	3	1.16667	1	0.333333	0	0	3	4	4.57143	5.28571	2017	0	anonymized	0	0	1	2.6	0
63	0	0	0	2	0.276923	2	0.276923	0	0	3.25	5.25	6.75	8	2018	0	anonymized	0	0	1	2.6	0
63	0	0	0	5	0.781746	1	0.111111	0	0	1.7	2	2.5	2.7	2019	1	anonymized	0	0	1	2.6	0
63	0	0	0	7	1.95397	5	1.2873	3	0.67619	2.16667	3.16667	5	5.66667	2020	1	anonymized	0	0	1	2.6	0
63	0	0	0	5	1.06667	5	1.06667	2	0.366667	1.5	4.75	5	5	2021	1	anonymized	0	0	1	2.6	0
63	0	0	0	5	1.66667	4	1.16667	1	0.25	3	3.33333	3.33333	3.33333	2022	1	anonymized	0	0	1	2.6	0
63	0	0	0	2	0.416667	0	0	0	0	0	0	0	0	2023	1	anonymized	0	0	1	2.6	0
64	1	0	12	11	0.684517	11	0.684517	0	0	4.66667	12.1667	17.1667	22.8333	2014	0	anonymized	0	1	1	8.6	1
64	1	0	12	7	0.853033	7	0.853033	0	0	3	4.5	7	9.25	2015	0	anonymized	0	1	1	8.6	1
64	1	0	12	10	0.75227	9	0.418937	0	0	3.28571	12.5714	19.7143	24.2857	2016	0	anonymized	0	1	1	8.6	1
64	1	0	12	7	1.25167	6	0.918333	0	0	7	14.5	22.25	28	2017	0	anonymized	0	1	1	8.6	1
64	1	0	12	8	1.33806	7	1.00473	0	0	13.1429	25.7143	41.1429	51.2857	2018	0	anonymized	0	1	1	8.6	1
64	1	0	12	10	1.23671	9	1.03671	1	0.111111	14.9	26.1	35	45.2	2019	1	anonymized	0	1	1	8.6	1
64	1	0	12	6	0.142651	6	0.142651	0	0	13.4706	24.6471	35.1176	46.1176	2020	1	anonymized	0	1	1	8.6	1
64	1	0	12	4	0.0735153	4	0.0735153	0	0	10.625	22.75	30.875	30.875	2021	1	anonymized	0	1	1	8.6	1
64	1	0	12	3	0.380979	2	0.0476461	0	0	18.4375	31.375	31.375	31.375	2022	1	anonymized	0	1	1	8.6	1
64	1	0	12	0	0	0	0	0	0	24.4118	24.4118	24.4118	24.4118	2023	1	anonymized	0	1	1	8.6	1
65	0	0	7	6	2.43452	1	0.142857	0	0	0	0	0	0	2014	0	anonymized	0	0	1	5.6	0
65	0	0	7	4	0.759524	0	0	0	0	0	0	0	0	2015	0	anonymized	0	0	1	5.6	0
65	0	0	7	7	2.16944	3	0.336111	0	0	0	0	0	0	2016	0	anonymized	0	0	1	5.6	0
65	0	0	7	4	1.575	0	0	0	0	0	0	0	0	2017	0	anonymized	0	0	1	5.6	0
65	0	0	7	7	1.45397	4	0.727778	0	0	0	0.25	0.25	0.25	2018	0	anonymized	0	0	1	5.6	0
65	0	0	7	10	2.00833	5	0.891667	0	0	0	0	0	0	2019	1	anonymized	0	0	1	5.6	0
65	0	0	7	17	4.15877	7	1.20119	6	1.07619	0	0	0	0	2020	1	anonymized	0	0	1	5.6	0
65	0	0	7	8	1.64286	5	1.05952	2	0.5	0	0	0	0	2021	1	anonymized	0	0	1	5.6	0
65	0	0	7	16	2.37024	13	1.77738	1	0.111111	0	0	0	0	2022	1	anonymized	0	0	1	5.6	0
65	0	0	7	17	2.79563	17	2.79563	0	0	0	0	0	0	2023	1	anonymized	0	0	1	5.6	0
66	1	1	19	0	0	0	0	0	0	0	0	0	0.666667	2014	0	anonymized	1	0	0	0.8	0
66	1	1	19	0	0	0	0	0	0	0	0	0	0	2015	0	anonymized	1	0	0	0.8	0
66	1	1	19	0	0	0	0	0	0	2.66667	6.66667	12.3333	16.6667	2016	0	anonymized	1	0	0	0.8	0
66	1	1	19	0	0	0	0	0	0	0	3	5	7.5	2017	0	anonymized	1	0	0	0.8	0
66	1	1	19	4	3.33333	0	0	0	0	1	3	5	10	2018	0	anonymized	1	0	0	0.8	0
66	1	1	19	0	0	0	0	0	0	7	14	24	29	2019	1	anonymized	1	0	0	0.8	0
66	1	1	19	1	1	0	0	0	0	4	8	11.5	14	2020	1	anonymized	1	0	0	0.8	0
66	1	1	19	3	2.5	0	0	1	1	0	0	0	0	2021	1	anonymized	1	0	0	0.8	0
66	1	1	19	4	3	0	0	0	0	0	0	0	0	2022	1	anonymized	1	0	0	0.8	0
66	1	1	19	1	1	0	0	0	0	3	3	3	3	2023	1	anonymized	1	0	0	0.8	0
67	1	1	18	3	1.83333	1	0.333333	0	0	0.75	2.5	5.75	9	2014	0	anonymized	0	1	0	1.8	1
67	1	1	18	0	0	0	0	0	0	0	1	1	1	2015	0	anonymized	0	1	0	1.8	1
67	1	1	18	3	1.16667	3	1.16667	0	0	1	1	2	4	2016	0	anonymized	0	1	0	1.8	1
67	1	1	18	2	1	2	1	0	0	0	0	0.5	0.5	2017	0	anonymized	0	1	0	1.8	1
67	1	1	18	1	0.2	1	0.2	0	0	1.2	1.6	3.4	6.2	2018	0	anonymized	0	1	0	1.8	1
67	1	1	18	1	0.5	1	0.5	0	0	1	5	6	9	2019	1	anonymized	0	1	0	1.8	1
67	1	1	18	4	1.58333	1	0.5	0	0	2	7	14	16	2020	1	anonymized	0	1	0	1.8	1
67	1	1	18	0	0	0	0	0	0	4.16667	7.83333	9.66667	9.66667	2021	1	anonymized	0	1	0	1.8	1
67	1	1	18	1	0.5	1	0.5	0	0	0.5	1.5	1.5	1.5	2022	1	anonymized	0	1	0	1.8	1
67	1	1	18	2	1	0	0	0	0	1	1	1	1	2023	1	anonymized	0	1	0	1.8	1
68	1	0	15	4	0.87619	0	0	0	0	0	0	0	0	2014	0	anonymized	0	0	1	2.6	0
68	1	0	15	1	0.5	0	0	0	0	0	0.5	2.5	3	2015	0	anonymized	0	0	1	2.6	0
68	1	0	15	1	0.5	0	0	0	0	0	0	0	0	2016	0	anonymized	0	0	1	2.6	0
68	1	0	15	2	1	0	0	0	0	0	0	0	0	2017	0	anonymized	0	0	1	2.6	0
68	1	0	15	5	1.07738	0	0	0	0	2	4.5	7.5	9	2018	0	anonymized	0	0	1	2.6	0
68	1	0	15	1	0.25	0	0	0	0	3	4	5	8	2019	1	anonymized	0	0	1	2.6	0
68	1	0	15	1	0.5	0	0	0	0	0.5	0.5	0.5	0.5	2020	1	anonymized	0	0	1	2.6	0
68	1	0	15	6	2.275	2	0.45	3	1.45	6	9.33333	14.6667	14.6667	2021	1	anonymized	0	0	1	2.6	0
68	1	0	15	2	1.2	0	0	1	1	0	0	0	0	2022	1	anonymized	0	0	1	2.6	0
68	1	0	15	1	1	0	0	1	1	0	0	0	0	2023	1	anonymized	0	0	1	2.6	0
69	0	1	9	0	0	0	0	0	0	2	2.85714	5	5.42857	2014	0	anonymized	0	1	0	1	1
69	0	1	9	2	2	0	0	0	0	1	5	8	10	2015	0	anonymized	0	1	0	1	1
69	0	1	9	0	0	0	0	0	0	1.66667	2.5	3.33333	5	2016	0	anonymized	0	1	0	1	1
69	0	1	9	1	1	0	0	0	0	3.8	5	7.6	10.2	2017	0	anonymized	0	1	0	1	1
69	0	1	9	2	1.5	0	0	0	0	5	6	7	7	2018	0	anonymized	0	1	0	1	1
69	0	1	9	1	0.5	1	0.5	0	0	1.66667	2.33333	4	4.66667	2019	1	anonymized	0	1	0	1	1
69	0	1	9	2	0.833333	1	0.333333	1	0.333333	1	2.5	5	7	2020	1	anonymized	0	1	0	1	1
69	0	1	9	3	1	1	0.333333	0	0	2.4	4.8	6.8	6.8	2021	1	anonymized	0	1	0	1	1
69	0	1	9	0	0	0	0	0	0	0.6	1.2	1.2	1.2	2022	1	anonymized	0	1	0	1	1
69	0	1	9	0	0	0	0	0	0	1.6	1.6	1.6	1.6	2023	1	anonymized	0	1	0	1	1
70	0	0	11	7	1.83333	0	0	0	0	5.5	10.5	15	20	2014	0	anonymized	0	0	1	4	0
70	0	0	11	1	0.25	0	0	0	0	0	5	9	13	2015	0	anonymized	0	0	1	4	0
70	0	0	11	6	1.00202	2	0.190909	0	0	9	16.5	22.5	29.5	2016	0	anonymized	0	0	1	4	0
70	0	0	11	5	1.03333	5	1.03333	0	0	6.33333	12.6667	19.3333	25.6667	2017	0	anonymized	0	0	1	4	0
70	0	0	11	1	0.2	0	0	0	0	3.33333	6.66667	11.1667	14	2018	0	anonymized	0	0	1	4	0
70	0	0	11	3	0.65	2	0.4	1	0.2	22	52	79.5	119	2019	1	anonymized	0	0	1	4	0
70	0	0	11	4	0.61978	4	0.61978	0	0	7.16667	11.5	17.6667	23.6667	2020	1	anonymized	0	0	1	4	0
70	0	0	11	5	0.525433	5	0.525433	0	0	3.11111	6.11111	9.77778	9.77778	2021	1	anonymized	0	0	1	4	0
70	0	0	11	5	0.574481	3	0.264957	0	0	0	0	0	0	2022	1	anonymized	0	0	1	4	0
70	0	0	11	5	0.878114	3	0.401923	0	0	3	3	3	3	2023	1	anonymized	0	0	1	4	0
71	0	0	17	2	0.366667	1	0.2	0	0	13	24	32.3333	41.3333	2014	0	anonymized	0	0	1	2.8	0
71	0	0	17	1	0.142857	0	0	0	0	3.25	4.75	8.5	10	2015	0	anonymized	0	0	1	2.8	0
71	0	0	17	2	0.45	2	0.45	0	0	7.33333	14.6667	20.6667	28	2016	0	anonymized	0	0	1	2.8	0
71	0	0	17	3	0.7	2	0.366667	0	0	3	7	11	18	2017	0	anonymized	0	0	1	2.8	0
71	0	0	17	6	1.22778	3	0.527778	0	0	16.4	28.8	39.4	47.8	2018	0	anonymized	0	0	1	2.8	0
71	0	0	17	2	0.52439	1	0.0243902	0	0	9.6	17.2	24.6	29.6	2019	1	anonymized	0	0	1	2.8	0
71	0	0	17	6	1.0631	6	1.0631	3	0.491667	5.25	11.75	20.5	27.5	2020	1	anonymized	0	0	1	2.8	0
71	0	0	17	9	1.47381	8	1.27381	3	0.616667	14.6	25.6	39.2	39.2	2021	1	anonymized	0	0	1	2.8	0
71	0	0	17	1	0.125	1	0.125	0	0	5.5	10.5	10.5	10.5	2022	1	anonymized	0	0	1	2.8	0
71	0	0	17	4	0.653571	3	0.403571	0	0	5	5	5	5	2023	1	anonymized	0	0	1	2.8	0
72	0	0	7	3	0.916667	3	0.916667	0	0	0	0	0	0	2014	0	anonymized	0	0	1	3.2	0
72	0	0	7	4	0.87619	3	0.733333	0	0	1.75	2.75	4.25	5.75	2015	0	anonymized	0	0	1	3.2	0
72	0	0	7	3	0.625	1	0.333333	0	0	3.33333	6	6.66667	9.66667	2016	0	anonymized	0	0	1	3.2	0
72	0	0	7	1	0.142857	0	0	0	0	9.2	10.6	14.6	16.4	2017	0	anonymized	0	0	1	3.2	0
72	0	0	7	5	1.64167	1	0.25	0	0	1.33333	2.33333	2.66667	3.66667	2018	0	anonymized	0	0	1	3.2	0
72	0	0	7	5	0.886111	1	0.25	0	0	0	0	0	0	2019	1	anonymized	0	0	1	3.2	0
72	0	0	7	4	0.558333	3	0.433333	0	0	2.33333	3.66667	5	5.33333	2020	1	anonymized	0	0	1	3.2	0
72	0	0	7	5	1.02692	3	0.610256	0	0	0	0	0	0	2021	1	anonymized	0	0	1	3.2	0
72	0	0	7	4	0.833333	1	0.125	0	0	12.6667	30.6667	30.6667	30.6667	2022	1	anonymized	0	0	1	3.2	0
72	0	0	7	3	0.811111	0	0	0	0	1.5	1.5	1.5	1.5	2023	1	anonymized	0	0	1	3.2	0
73	0	0	0	0	0	0	0	0	0	1	3.25	4.75	6	2014	0	anonymized	0	1	1	3	1
73	0	0	0	4	2.5	1	0.5	0	0	3.5	7.25	11	16	2015	0	anonymized	0	1	1	3	1
73	0	0	0	3	1.75	2	0.75	0	0	2.83333	5.16667	8.16667	11.8333	2016	0	anonymized	0	1	1	3	1
73	0	0	0	5	2.91667	2	0.583333	0	0	0	0	0	0	2017	0	anonymized	0	1	1	3	1
73	0	0	0	3	2.25	0	0	0	0	8.57143	13.4286	18.8571	23.1429	2018	0	anonymized	0	1	1	3	1
73	0	0	0	0	0	0	0	0	0	7.125	13.25	17.75	23.5	2019	1	anonymized	0	1	1	3	1
73	0	0	0	3	1.75	2	0.75	3	1.75	10.125	15.125	21	25.125	2020	1	anonymized	0	1	1	3	1
73	0	0	0	1	0.333333	0	0	0	0	18.6667	29.6667	42.3333	42.3333	2021	1	anonymized	0	1	1	3	1
73	0	0	0	3	1.75	2	0.75	0	0	2	3	3	3	2022	1	anonymized	0	1	1	3	1
73	0	0	0	2	1	1	0.5	0	0	12.625	12.625	12.625	12.625	2023	1	anonymized	0	1	1	3	1
74	0	0	7	4	0.678571	2	0.392857	0	0	0	3	4	6	2014	0	anonymized	0	0	1	4.2	1
74	0	0	7	4	0.783333	0	0	0	0	0	0	0	0	2015	0	anonymized	0	0	1	4.2	1
74	0	0	7	6	1.45833	3	0.75	0	0	5.5	8	11.75	16.5	2016	0	anonymized	0	0	1	4.2	1
74	0	0	7	0	0	0	0	0	0	1.5	5.5	10	16.5	2017	0	anonymized	0	0	1	4.2	1
74	0	0	7	7	3.33333	3	0.75	0	0	0	0	0	0	2018	0	anonymized	0	0	1	4.2	1
74	0	0	7	8	4.15	2	0.75	0	0	0	0	0	0	2019	1	anonymized	0	0	1	4.2	1
74	0	0	7	8	1.46667	8	1.46667	1	0.166667	6	9	16	18	2020	1	anonymized	0	0	1	4.2	1
74	0	0	7	3	0.527778	2	0.194444	0	0	5.25	6.75	8.75	8.75	2021	1	anonymized	0	0	1	4.2	1
74	0	0	7	1	0.166667	0	0	0	0	3.5	5.5	5.5	5.5	2022	1	anonymized	0	0	1	4.2	1
74	0	0	7	8	1.3623	7	1.1123	0	0	32	32	32	32	2023	1	anonymized	0	0	1	4.2	1
75	1	0	0	1	0.25	1	0.25	0	0	2.66667	4	8	10.3333	2014	0	anonymized	1	0	0	2	0
75	1	0	0	3	0.95	0	0	0	0	0	0	0	0	2015	0	anonymized	1	0	0	2	0
75	1	0	0	4	0.742857	1	0.142857	0	0	5.85714	11.1429	16.8571	20.8571	2016	0	anonymized	1	0	0	2	0
75	1	0	0	2	0.19697	2	0.19697	0	0	2.25	4.5	6.75	12.5	2017	0	anonymized	1	0	0	2	0
75	1	0	0	0	0	0	0	0	0	2.5	6.25	10	14.75	2018	0	anonymized	1	0	0	2	0
75	1	0	0	0	0	0	0	0	0	4.66667	9.5	13.1667	14.5	2019	1	anonymized	1	0	0	2	0
75	1	0	0	1	0.142857	0	0	0	0	7	11	13.3333	17	2020	1	anonymized	1	0	0	2	0
75	1	0	0	4	1.30952	1	0.142857	0	0	5.2	6.4	9	9	2021	1	anonymized	1	0	0	2	0
75	1	0	0	2	0.375	0	0	0	0	2.5	5	5	5	2022	1	anonymized	1	0	0	2	0
75	1	0	0	2	0.238095	1	0.0714286	0	0	6	6	6	6	2023	1	anonymized	1	0	0	2	0
76	1	0	7	3	0.642857	1	0.142857	0	0	1.5	5	9	16	2014	0	anonymized	0	0	1	3.6	0
76	1	0	7	0	0	0	0	0	0	2	3.5	5	6	2015	0	anonymized	0	0	1	3.6	0
76	1	0	7	7	0.822619	1	0.125	0	0	1.25	3.25	3.75	4.5	2016	0	anonymized	0	0	1	3.6	0
76	1	0	7	4	0.387897	2	0.253968	0	0	4	7.5	10.5	14	2017	0	anonymized	0	0	1	3.6	0
76	1	0	7	4	0.392857	2	0.242857	0	0	3.33333	4.66667	6.66667	8.33333	2018	0	anonymized	0	0	1	3.6	0
76	1	0	7	6	0.759499	2	0.291667	0	0	2.25	5.25	9.25	14	2019	1	anonymized	0	0	1	3.6	0
76	1	0	7	3	0.347222	2	0.236111	1	0.125	0	0	0	0	2020	1	anonymized	0	0	1	3.6	0
76	1	0	7	5	0.62702	2	0.311111	0	0	4	8	10.75	10.75	2021	1	anonymized	0	0	1	3.6	0
76	1	0	7	2	0.222222	1	0.111111	1	0.111111	5.375	8.75	8.75	8.75	2022	1	anonymized	0	0	1	3.6	0
76	1	0	7	2	0.211111	2	0.211111	1	0.1	3.4	3.4	3.4	3.4	2023	1	anonymized	0	0	1	3.6	0
77	0	0	1	2	1.5	0	0	0	0	0.333333	0.666667	1	1	2014	0	anonymized	0	1	1	3.2	1
77	0	0	1	2	0.666667	2	0.666667	0	0	1	2.66667	2.66667	3	2015	0	anonymized	0	1	1	3.2	1
77	0	0	1	4	1.41667	0	0	0	0	1	1.33333	1.66667	1.66667	2016	0	anonymized	0	1	1	3.2	1
77	0	0	1	2	0.5	0	0	0	0	0	0	0	0	2017	0	anonymized	0	1	1	3.2	1
77	0	0	1	6	2.16667	2	0.833333	0	0	0	0	1	1	2018	0	anonymized	0	1	1	3.2	1
77	0	0	1	4	1.11667	1	0.25	0	0	0	0	0	0	2019	1	anonymized	0	1	1	3.2	1
77	0	0	1	0	0	0	0	0	0	0	0	0	0	2020	1	anonymized	0	1	1	3.2	1
77	0	0	1	4	0.866667	4	0.866667	0	0	1.4	1.8	2.4	2.4	2021	1	anonymized	0	1	1	3.2	1
77	0	0	1	8	1.38889	6	0.988889	1	0.2	3.33333	5.5	5.5	5.5	2022	1	anonymized	0	1	1	3.2	1
77	0	0	1	5	1.14286	1	0.25	0	0	0	0	0	0	2023	1	anonymized	0	1	1	3.2	1
78	0	1	0	3	1.51818	0	0	0	0	0	0	0	0	2014	0	anonymized	0	0	1	2.2	0
78	0	1	0	3	2.5	0	0	0	0	0	0	0	0	2015	0	anonymized	0	0	1	2.2	0
78	0	1	0	3	1.5	1	0.5	0	0	0	0	0	0	2016	0	anonymized	0	0	1	2.2	0
78	0	1	0	1	0.5	0	0	0	0	0	0	0	0	2017	0	anonymized	0	0	1	2.2	0
78	0	1	0	1	0.5	0	0	0	0	0	0	0	0	2018	0	anonymized	0	0	1	2.2	0
78	0	1	0	0	0	0	0	0	0	0	0	1	2	2019	1	anonymized	0	0	1	2.2	0
78	0	1	0	1	0.111111	1	0.111111	0	0	0	0	0	0	2020	1	anonymized	0	0	1	2.2	0
78	0	1	0	5	2.5	2	0.5	0	0	0	0	0	0	2021	1	anonymized	0	0	1	2.2	0
78	0	1	0	6	1.02468	5	0.691342	0	0	0	0	0	0	2022	1	anonymized	0	0	1	2.2	0
78	0	1	0	3	1.37879	2	0.378788	0	0	1	1	1	1	2023	1	anonymized	0	0	1	2.2	0
79	0	1	12	1	1	0	0	0	0	0.666667	1.33333	1.33333	1.33333	2014	0	anonymized	0	0	0	0.6	0
79	0	1	12	0	0	0	0	0	0	0	0	0	0	2015	0	anonymized	0	0	0	0.6	0
79	0	1	12	0	0	0	0	0	0	4	12	19	21	2016	0	anonymized	0	0	0	0.6	0
79	0	1	12	1	1	0	0	0	0	2.75	4.25	5	6	2017	0	anonymized	0	0	0	0.6	0
79	0	1	12	1	1	0	0	0	0	2	4	4.66667	6.66667	2018	0	anonymized	0	0	0	0.6	0
79	0	1	12	1	1	0	0	0	0	1	3	5	7	2019	1	anonymized	0	0	0	0.6	0
79	0	1	12	0	0	0	0	0	0	2	7	11	15	2020	1	anonymized	0	0	0	0.6	0
79	0	1	12	1	1	0	0	0	0	0	0	0	0	2021	1	anonymized	0	0	0	0.6	0
79	0	1	12	0	0	0	0	0	0	0	3	3	3	2022	1	anonymized	0	0	0	0.6	0
79	0	1	12	1	1	0	0	0	0	0	0	0	0	2023	1	anonymized	0	0	0	0.6	0
80	1	1	3	3	1.16667	0	0	0	0	2	4.66667	7	10.3333	2014	0	anonymized	0	0	1	2.4	0
80	1	1	3	1	0.25	1	0.25	0	0	6	10	13	16.5	2015	0	anonymized	0	0	1	2.4	0
80	1	1	3	1	0.25	1	0.25	0	0	3.25	8	13.5	19.75	2016	0	anonymized	0	0	1	2.4	0
80	1	1	3	4	0.9	4	0.9	0	0	1.5	2.5	3.5	4.5	2017	0	anonymized	0	0	1	2.4	0
80	1	1	3	3	0.7	3	0.7	0	0	10	16	18	21	2018	0	anonymized	0	0	1	2.4	0
80	1	1	3	1	0.25	1	0.25	1	0.25	3.8	7.2	9.6	12	2019	1	anonymized	0	0	1	2.4	0
80	1	1	3	1	0.2	1	0.2	0	0	8	12.6	17.8	25.6	2020	1	anonymized	0	0	1	2.4	0
80	1	1	3	0	0	0	0	0	0	6.33333	9.33333	13.6667	13.6667	2021	1	anonymized	0	0	1	2.4	0
80	1	1	3	1	0.166667	1	0.166667	0	0	17	29.1667	29.1667	29.1667	2022	1	anonymized	0	0	1	2.4	0
80	1	1	3	0	0	0	0	0	0	10.1818	10.1818	10.1818	10.1818	2023	1	anonymized	0	0	1	2.4	0
81	0	0	0	3	0.491667	0	0	0	0	1.21429	3.35714	5.5	6.85714	2014	0	anonymized	0	0	1	2.4	0
81	0	0	0	2	0.266667	0	0	0	0	1	3.375	4.875	6.125	2015	0	anonymized	0	0	1	2.4	0
81	0	0	0	4	0.717857	1	0.25	0	0	3	5.42857	7.14286	8.14286	2016	0	anonymized	0	0	1	2.4	0
81	0	0	0	2	0.238095	1	0.0714286	0	0	4.625	7.75	9.25	10.875	2017	0	anonymized	0	0	1	2.4	0
81	0	0	0	1	0.111111	0	0	0	0	2.33333	3.93333	5.86667	7.26667	2018	0	anonymized	0	0	1	2.4	0
81	0	0	0	5	0.656746	3	0.347222	0	0	3.6	7.1	10.2	14	2019	1	anonymized	0	0	1	2.4	0
81	0	0	0	5	0.749242	1	0.2	1	0.2	3.125	5.25	9.75	11.25	2020	1	anonymized	0	0	1	2.4	0
81	0	0	0	3	0.288034	2	0.211111	0	0	7.71429	15.2857	20.7143	20.7143	2021	1	anonymized	0	0	1	2.4	0
81	0	0	0	6	0.897619	5	0.730952	2	0.35	3.8	7	7	7	2022	1	anonymized	0	0	1	2.4	0
81	0	0	0	11	1.45335	10	1.35335	1	0.142857	10.8571	10.8571	10.8571	10.8571	2023	1	anonymized	0	0	1	2.4	0
82	0	0	20	14	5	2	0.666667	0	0	0	0	0	0	2014	0	anonymized	0	1	1	10.4	1
82	0	0	20	8	3.18333	0	0	0	0	2.66667	4	6	7.33333	2015	0	anonymized	0	1	1	10.4	1
82	0	0	20	7	3.31111	2	0.444444	0	0	1	1	4	4	2016	0	anonymized	0	1	1	10.4	1
82	0	0	20	8	2.22381	2	0.357143	0	0	0.5	1.5	3.5	7.5	2017	0	anonymized	0	1	1	10.4	1
82	0	0	20	15	4.51786	6	1.26786	0	0	0	0	0	0	2018	0	anonymized	0	1	1	10.4	1
82	0	0	20	10	2.20833	1	0.125	0	0	2	5.33333	9.66667	13.6667	2019	1	anonymized	0	1	1	10.4	1
82	0	0	20	8	1.28571	5	0.635714	0	0	1	3	5	7	2020	1	anonymized	0	1	1	10.4	1
82	0	0	20	7	1.84286	4	0.842857	1	0.2	2	4.33333	5	5	2021	1	anonymized	0	1	1	10.4	1
82	0	0	20	5	1.19286	2	0.3	0	0	3	9	9	9	2022	1	anonymized	0	1	1	10.4	1
82	0	0	20	7	1.14286	2	0.366667	0	0	7.75	7.75	7.75	7.75	2023	1	anonymized	0	1	1	10.4	1
83	0	0	0	0	0	0	0	0	0	0	0	1	1	2014	0	anonymized	1	0	0	1.6	0
83	0	0	0	3	0.535256	1	0.0769231	0	0	1	2	2	2	2015	0	anonymized	1	0	0	1.6	0
83	0	0	0	1	0.125	0	0	0	0	0	0	0	0	2016	0	anonymized	1	0	0	1.6	0
83	0	0	0	2	0.267857	1	0.125	0	0	0.5	1	1.5	3.5	2017	0	anonymized	1	0	0	1.6	0
83	0	0	0	2	0.361111	0	0	0	0	0	0	0	0	2018	0	anonymized	1	0	0	1.6	0
83	0	0	0	3	0.708333	0	0	0	0	0	0	0	0	2019	1	anonymized	1	0	0	1.6	0
83	0	0	0	1	0.333333	0	0	0	0	1	2	2	2	2020	1	anonymized	1	0	0	1.6	0
83	0	0	0	3	0.365079	1	0.111111	0	0	0	0.25	0.25	0.25	2021	1	anonymized	1	0	0	1.6	0
83	0	0	0	2	1.1	1	0.1	0	0	4	7	7	7	2022	1	anonymized	1	0	0	1.6	0
83	0	0	0	4	0.791667	2	0.458333	0	0	0	0	0	0	2023	1	anonymized	1	0	0	1.6	0
84	0	1	2	1	0.5	0	0	0	0	0.5	1.25	1.5	1.5	2014	0	anonymized	0	1	0	1.2	1
84	0	1	2	1	1	0	0	0	0	1.5	3	4	4.5	2015	0	anonymized	0	1	0	1.2	1
84	0	1	2	2	1.5	1	0.5	0	0	3.8	5.8	9.6	12.6	2016	0	anonymized	0	1	0	1.2	1
84	0	1	2	2	1.5	0	0	0	0	2	4.375	6.625	10.25	2017	0	anonymized	0	1	0	1.2	1
84	0	1	2	0	0	0	0	0	0	4	7.66667	11	12.3333	2018	0	anonymized	0	1	0	1.2	1
84	0	1	2	1	1	0	0	0	0	4.71429	10.7143	15.7143	17.1429	2019	1	anonymized	0	1	0	1.2	1
84	0	1	2	1	1	0	0	0	0	4.25	7.25	8.5	10	2020	1	anonymized	0	1	0	1.2	1
84	0	1	2	4	4	0	0	1	1	5.2	7.8	12.6	12.6	2021	1	anonymized	0	1	0	1.2	1
84	0	1	2	2	1.2	0	0	0	0	3	6.2	6.2	6.2	2022	1	anonymized	0	1	0	1.2	1
84	0	1	2	0	0	0	0	0	0	4.33333	4.33333	4.33333	4.33333	2023	1	anonymized	0	1	0	1.2	1
85	1	0	17	4	1.2	0	0	0	0	0	0	0	0	2014	0	anonymized	0	0	1	4.8	0
85	1	0	17	4	1.08333	0	0	0	0	0	0	0	0	2015	0	anonymized	0	0	1	4.8	0
85	1	0	17	5	0.833333	0	0	0	0	0	0	0	0	2016	0	anonymized	0	0	1	4.8	0
85	1	0	17	8	1.5506	0	0	0	0	0	0	0	0	2017	0	anonymized	0	0	1	4.8	0
85	1	0	17	3	0.308333	1	0.1	0	0	0	0	0	0	2018	0	anonymized	0	0	1	4.8	0
85	1	0	17	7	0.81627	1	0.111111	0	0	0	0	0	0	2019	1	anonymized	0	0	1	4.8	0
85	1	0	17	4	0.692857	0	0	1	0.1	4	5.5	7.5	9	2020	1	anonymized	0	0	1	4.8	0
85	1	0	17	5	0.656818	0	0	0	0	6	9.33333	14.6667	14.6667	2021	1	anonymized	0	0	1	4.8	0
85	1	0	17	5	0.625	1	0.2	0	0	0	0	0	0	2022	1	anonymized	0	0	1	4.8	0
85	1	0	17	3	0.30202	0	0	0	0	2	2	2	2	2023	1	anonymized	0	0	1	4.8	0
86	1	1	19	0	0	0	0	0	0	0.8	2.6	5.6	7.6	2014	0	anonymized	1	0	0	0.2	0
86	1	1	19	0	0	0	0	0	0	0.5	2	2	2.5	2015	0	anonymized	1	0	0	0.2	0
86	1	1	19	0	0	0	0	0	0	0.75	2	3.5	5.75	2016	0	anonymized	1	0	0	0.2	0
86	1	1	19	0	0	0	0	0	0	4.2	7.8	10	13.2	2017	0	anonymized	1	0	0	0.2	0
86	1	1	19	1	0.5	0	0	0	0	0	0	0	1	2018	0	anonymized	1	0	0	0.2	0
86	1	1	19	1	0.333333	0	0	0	0	4.33333	10	12.6667	19	2019	1	anonymized	1	0	0	0.2	0
86	1	1	19	2	0.583333	2	0.583333	1	0.333333	0	0	0	0	2020	1	anonymized	1	0	0	0.2	0
86	1	1	19	3	1	1	0.333333	0	0	14.3333	29.6667	43.6667	43.6667	2021	1	anonymized	1	0	0	0.2	0
86	1	1	19	0	0	0	0	0	0	6	14	14	14	2022	1	anonymized	1	0	0	0.2	0
86	1	1	19	1	0.333333	1	0.333333	0	0	4	4	4	4	2023	1	anonymized	1	0	0	0.2	0
87	1	1	1	5	3.5	0	0	0	0	0	0	0	0	2014	0	anonymized	0	0	1	3.4	1
87	1	1	1	2	0.5	0	0	0	0	2.5	6.5	13	19.5	2015	0	anonymized	0	0	1	3.4	1
87	1	1	1	4	2.83333	0	0	0	0	2.5	7	12.75	23.25	2016	0	anonymized	0	0	1	3.4	1
87	1	1	1	5	2.97619	1	0.142857	0	0	10.5	18.5	33.5	58	2017	0	anonymized	0	0	1	3.4	1
87	1	1	1	1	0.5	0	0	0	0	0	0	1	4	2018	0	anonymized	0	0	1	3.4	1
87	1	1	1	3	2	0	0	0	0	2	5	7	12	2019	1	anonymized	0	0	1	3.4	1
87	1	1	1	1	0.333333	0	0	0	0	9	18	28	43	2020	1	anonymized	0	0	1	3.4	1
87	1	1	1	3	0.833333	1	0.333333	1	0.333333	15.6667	27.6667	35.6667	35.6667	2021	1	anonymized	0	0	1	3.4	1
87	1	1	1	1	0.25	1	0.25	0	0	5.66667	13	13	13	2022	1	anonymized	0	0	1	3.4	1
87	1	1	1	1	0.25	0	0	0	0	0	0	0	0	2023	1	anonymized	0	0	1	3.4	1
88	1	1	18	0	0	0	0	0	0	0	0	0	0	2014	0	anonymized	0	0	0	1.8	0
88	1	1	18	2	0.309524	2	0.309524	0	0	0	0	0	0	2015	0	anonymized	0	0	0	1.8	0
88	1	1	18	4	0.741667	4	0.741667	0	0	0	0	0	0	2016	0	anonymized	0	0	0	1.8	0
88	1	1	18	2	0.388889	2	0.388889	0	0	0	0	0	0	2017	0	anonymized	0	0	0	1.8	0
88	1	1	18	1	0.5	1	0.5	0	0	0	2	2	5	2018	0	anonymized	0	0	0	1.8	0
88	1	1	18	1	0.2	1	0.2	0	0	0	0	0	0	2019	1	anonymized	0	0	0	1.8	0
88	1	1	18	1	0.0454545	1	0.0454545	1	0.0454545	0	0	0	0	2020	1	anonymized	0	0	0	1.8	0
88	1	1	18	3	0.576812	3	0.576812	0	0	0	0	0	0	2021	1	anonymized	0	0	0	1.8	0
88	1	1	18	3	0.54	3	0.54	1	0.166667	0	1	1	1	2022	1	anonymized	0	0	0	1.8	0
88	1	1	18	2	0.833333	0	0	0	0	0	0	0	0	2023	1	anonymized	0	0	0	1.8	0
89	1	1	0	0	0	0	0	0	0	0	0	0	0	2014	0	anonymized	0	0	0	0.4	1
89	1	1	0	1	0.5	0	0	0	0	3	5	5	7	2015	0	anonymized	0	0	0	0.4	1
89	1	1	0	0	0	0	0	0	0	3	3.5	4	4	2016	0	anonymized	0	0	0	0.4	1
89	1	1	0	0	0	0	0	0	0	2	2.83333	3.83333	5.83333	2017	0	anonymized	0	0	0	0.4	1
89	1	1	0	1	1	0	0	0	0	1.66667	4.33333	7.66667	10.3333	2018	0	anonymized	0	0	0	0.4	1
89	1	1	0	0	0	0	0	0	0	1	5	6	12	2019	1	anonymized	0	0	0	0.4	1
89	1	1	0	0	0	0	0	0	0	6	13.5	19.5	28	2020	1	anonymized	0	0	0	0.4	1
89	1	1	0	0	0	0	0	0	0	3	4.25	7	7	2021	1	anonymized	0	0	0	0.4	1
89	1	1	0	1	1	0	0	1	1	0.285714	1.28571	1.28571	1.28571	2022	1	anonymized	0	0	0	0.4	1
89	1	1	0	1	0.5	1	0.5	0	0	1.4	1.4	1.4	1.4	2023	1	anonymized	0	0	0	0.4	1
90	0	1	18	0	0	0	0	0	0	0	0	0	0	2014	0	anonymized	0	1	1	2.4	1
90	0	1	18	1	0.5	0	0	0	0	2.5	5.5	13.5	15.5	2015	0	anonymized	0	1	1	2.4	1
90	0	1	18	2	0.666667	0	0	0	0	0	0	1	3	2016	0	anonymized	0	1	1	2.4	1
90	0	1	18	6	2.08333	3	0.916667	0	0	2.5	4.5	9	14.5	2017	0	anonymized	0	1	1	2.4	1
90	0	1	18	3	1.03333	1	0.2	0	0	1.5	3.25	5	5.75	2018	0	anonymized	0	1	1	2.4	1
90	0	1	18	1	0.0909091	1	0.0909091	0	0	6	7	10	15	2019	1	anonymized	0	1	1	2.4	1
90	0	1	18	2	0.47619	2	0.47619	2	0.47619	2	3	4	7	2020	1	anonymized	0	1	1	2.4	1
90	0	1	18	4	0.991667	4	0.991667	1	0.333333	38.5	71	103	103	2021	1	anonymized	0	1	1	2.4	1
90	0	1	18	7	2.42619	3	1.08333	2	0.583333	0	0	0	0	2022	1	anonymized	0	1	1	2.4	1
90	0	1	18	5	1.2873	4	0.787302	0	0	6	6	6	6	2023	1	anonymized	0	1	1	2.4	1
91	0	0	8	0	0	0	0	0	0	0	0	0	0	2014	0	anonymized	0	0	0	1.8	0
91	0	0	8	2	0.583333	1	0.25	0	0	0	0	0	0	2015	0	anonymized	0	0	0	1.8	0
91	0	0	8	1	0.125	0	0	0	0	0	0	0	0	2016	0	anonymized	0	0	0	1.8	0
91	0	0	8	2	0.458333	1	0.125	0	0	6	8.33333	9.33333	13	2017	0	anonymized	0	0	0	1.8	0
91	0	0	8	4	0.641667	3	0.475	0	0	5.5	8.5	10	10.5	2018	0	anonymized	0	0	0	1.8	0
91	0	0	8	1	0.111111	1	0.111111	0	0	1	1	1	1	2019	1	anonymized	0	0	0	1.8	0
91	0	0	8	1	0.5	1	0.5	1	0.5	3.5	6.5	9.5	10	2020	1	anonymized	0	0	0	1.8	0
91	0	0	8	2	0.148256	2	0.148256	1	0.0232558	0	0	0	0	2021	1	anonymized	0	0	0	1.8	0
91	0	0	8	0	0	0	0	0	0	0	0	0	0	2022	1	anonymized	0	0	0	1.8	0
91	0	0	8	2	0.416667	0	0	0	0	0	0	0	0	2023	1	anonymized	0	0	0	1.8	0
92	1	1	19	0	0	0	0	0	0	7	12	18	25	2014	0	anonymized	0	0	0	1.4	1
92	1	1	19	0	0	0	0	0	0	1.8	3.6	6.6	8.4	2015	0	anonymized	0	0	0	1.4	1
92	1	1	19	0	0	0	0	0	0	0	0	0	0	2016	0	anonymized	0	0	0	1.4	1
92	1	1	19	3	2.33333	1	0.333333	0	0	4.42857	6.42857	12.8571	16.8571	2017	0	anonymized	0	0	0	1.4	1
92	1	1	19	4	4	0	0	0	0	4.33333	12	15	20.6667	2018	0	anonymized	0	0	0	1.4	1
92	1	1	19	1	1	0	0	0	0	7	15	21	32	2019	1	anonymized	0	0	0	1.4	1
92	1	1	19	2	2	0	0	0	0	2.77778	4.77778	7.11111	9.66667	2020	1	anonymized	0	0	0	1.4	1
92	1	1	19	0	0	0	0	0	0	4	11	17	17	2021	1	anonymized	0	0	0	1.4	1
92	1	1	19	0	0	0	0	0	0	5	8.5	8.5	8.5	2022	1	anonymized	0	0	0	1.4	1
92	1	1	19	0	0	0	0	0	0	5.8	5.8	5.8	5.8	2023	1	anonymized	0	0	0	1.4	1
93	0	0	12	1	0.125	1	0.125	0	0	0	0	0	0	2014	0	anonymized	0	0	1	3.2	0
93	0	0	12	5	1.35	3	0.683333	0	0	0	0	0	0	2015	0	anonymized	0	0	1	3.2	0
93	0	0	12	0	0	0	0	0	0	0	0	0	0	2016	0	anonymized	0	0	1	3.2	0
93	0	0	12	7	2.25397	5	1.0873	0	0	1	1	2	2	2017	0	anonymized	0	0	1	3.2	0
93	0	0	12	3	0.67619	2	0.342857	0	0	0.5	1.5	1.75	2	2018	0	anonymized	0	0	1	3.2	0
93	0	0	12	1	0.333333	0	0	0	0	4	5	5	5	2019	1	anonymized	0	0	1	3.2	0
93	0	0	12	9	4.15238	6	1.95238	1	0.5	1.14286	2	3	4.42857	2020	1	anonymized	0	0	1	3.2	0
93	0	0	12	1	0.333333	0	0	0	0	0.25	1	1.5	1.5	2021	1	anonymized	0	0	1	3.2	0
93	0	0	12	4	0.816667	2	0.366667	0	0	0	1	1	1	2022	1	anonymized	0	0	1	3.2	0
93	0	0	12	5	1.4	3	0.95	1	0.2	0.75	0.75	0.75	0.75	2023	1	anonymized	0	0	1	3.2	0
94	0	1	0	0	0	0	0	0	0	12.5	23.75	42.75	65	2014	0	anonymized	0	1	0	1	1
94	0	1	0	0	0	0	0	0	0	10	32.5	59.5	74	2015	0	anonymized	0	1	0	1	1
94	0	1	0	0	0	0	0	0	0	5	13.3333	19.3333	26.6667	2016	0	anonymized	0	1	0	1	1
94	0	1	0	1	0.5	0	0	0	0	7.6	11.4	18.4	24	2017	0	anonymized	0	1	0	1	1
94	0	1	0	4	1.25	1	0.333333	0	0	7	19	28	38	2018	0	anonymized	0	1	0	1	1
94	0	1	0	1	0.333333	1	0.333333	0	0	18	38.6667	60	75	2019	1	anonymized	0	1	0	1	1
94	0	1	0	7	2.53333	1	0.25	0	0	14	52	97	128	2020	1	anonymized	0	1	0	1	1
94	0	1	0	4	1.45	1	0.25	1	0.25	2	4	6	6	2021	1	anonymized	0	1	0	1	1
94	0	1	0	1	0.5	0	0	0	0	0	0	0	0	2022	1	anonymized	0	1	0	1	1
94	0	1	0	4	1.33333	1	0.333333	0	0	3	3	3	3	2023	1	anonymized	0	1	0	1	1
95	1	1	0	4	0.5566	4	0.5566	0	0	8.4	16.1	18.4	19.5	2014	0	anonymized	1	0	1	3	1
95	1	1	0	2	0.0796569	2	0.0796569	0	0	6.88235	8.58824	9.41176	10.2353	2015	0	anonymized	1	0	1	3	1
95	1	1	0	3	0.422222	3	0.422222	0	0	2.54545	3.21212	4	4.84848	2016	0	anonymized	1	0	1	3	1
95	1	1	0	5	0.65202	5	0.65202	0	0	0.9	2	3.1	3.7	2017	0	anonymized	1	0	1	3	1
95	1	1	0	1	0.0526316	1	0.0526316	0	0	1	2.25	3.5	5.75	2018	0	anonymized	1	0	1	3	1
95	1	1	0	3	0.314156	3	0.314156	0	0	1.36364	2.27273	3.45455	4.09091	2019	1	anonymized	1	0	1	3	1
95	1	1	0	1	0.333333	1	0.333333	0	0	7	12.5714	17.7143	23.2857	2020	1	anonymized	1	0	1	3	1
95	1	1	0	1	0.142857	1	0.142857	0	0	5.66667	9.75	12.5	12.5	2021	1	anonymized	1	0	1	3	1
95	1	1	0	0	0	0	0	0	0	3.25	5.5	5.5	5.5	2022	1	anonymized	1	0	1	3	1
95	1	1	0	2	0.225	2	0.225	0	0	0	0	0	0	2023	1	anonymized	1	0	1	3	1
96	0	0	12	10	4.45	0	0	0	0	0	0	0	0	2014	0	anonymized	0	1	1	14.8	0
96	0	0	12	17	6.48333	2	1	0	0	0	2	4	6	2015	0	anonymized	0	1	1	14.8	0
96	0	0	12	33	11.275	4	0.916667	0	0	7	10	19	27	2016	0	anonymized	0	1	1	14.8	0
96	0	0	12	10	2.98333	6	1.4	0	0	0	3	4	7	2017	0	anonymized	0	1	1	14.8	0
96	0	0	12	4	0.866667	4	0.866667	1	0.2	0.5	4.5	6	8	2018	0	anonymized	0	1	1	14.8	0
96	0	0	12	11	2.71667	8	1.85	5	1.01667	8	10	13	18	2019	1	anonymized	0	1	1	14.8	0
96	0	0	12	7	1.30833	7	1.30833	3	0.525	2.66667	6.66667	9.66667	15	2020	1	anonymized	0	1	1	14.8	0
96	0	0	12	12	2.24286	12	2.24286	2	0.4	0	0	0	0	2021	1	anonymized	0	1	1	14.8	0
96	0	0	12	20	3.92619	20	3.92619	3	0.65	0	1	1	1	2022	1	anonymized	0	1	1	14.8	0
96	0	0	12	0	0	0	0	0	0	5	5	5	5	2023	1	anonymized	0	1	1	14.8	0
97	1	0	0	0	0	0	0	0	0	0	0	0	0	2014	0	anonymized	0	0	0	1	0
97	1	0	0	1	0.125	1	0.125	0	0	0	0	0	0	2015	0	anonymized	0	0	0	1	0
97	1	0	0	1	0.5	0	0	0	0	0	0	0	0	2016	0	anonymized	0	0	0	1	0
97	1	0	0	1	0.142857	1	0.142857	0	0	0	0	0	0	2017	0	anonymized	0	0	0	1	0
97	1	0	0	2	0.45	1	0.2	0	0	0	0	0	0	2018	0	anonymized	0	0	0	1	0
97	1	0	0	1	0.166667	1	0.166667	0	0	0	0	0	0	2019	1	anonymized	0	0	0	1	0
97	1	0	0	3	0.666667	2	0.333333	0	0	0	0	0	0	2020	1	anonymized	0	0	0	1	0
97	1	0	0	0	0	0	0	0	0	0	0	0	0	2021	1	anonymized	0	0	0	1	0
97	1	0	0	2	0.416667	1	0.166667	0	0	0	0	0	0	2022	1	anonymized	0	0	0	1	0
97	1	0	0	2	0.201923	1	0.0769231	0	0	0	0	0	0	2023	1	anonymized	0	0	0	1	0
98	1	1	3	0	0	0	0	0	0	2.5	3.5	3.5	4.5	2014	0	anonymized	0	0	0	0.4	1
98	1	1	3	0	0	0	0	0	0	1	1	2	2	2015	0	anonymized	0	0	0	0.4	1
98	1	1	3	1	1	0	0	0	0	0.5	1	2	2.5	2016	0	anonymized	0	0	0	0.4	1
98	1	1	3	0	0	0	0	0	0	0	0	0	0	2017	0	anonymized	0	0	0	0.4	1
98	1	1	3	1	1	0	0	0	0	0	0	0	0	2018	0	anonymized	0	0	0	0.4	1
98	1	1	3	1	1	0	0	0	0	0	2	3	3	2019	1	anonymized	0	0	0	0.4	1
98	1	1	3	0	0	0	0	0	0	1.33333	3	3.66667	4	2020	1	anonymized	0	0	0	0.4	1
98	1	1	3	1	0.5	1	0.5	1	0.5	1	2.33333	3	3	2021	1	anonymized	0	0	0	0.4	1
98	1	1	3	0	0	0	0	0	0	9	14	14	14	2022	1	anonymized	0	0	0	0.4	1
98	1	1	3	0	0	0	0	0	0	3.33333	3.33333	3.33333	3.33333	2023	1	anonymized	0	0	0	0.4	1
99	0	0	12	2	0.75	0	0	0	0	2.66667	5.66667	6.33333	7	2014	0	anonymized	0	0	0	1.2	0
99	0	0	12	1	0.5	0	0	0	0	0	0	0	0	2015	0	anonymized	0	0	0	1.2	0
99	0	0	12	2	0.7	1	0.2	0	0	0	0	0	0	2016	0	anonymized	0	0	0	1.2	0
99	0	0	12	0	0	0	0	0	0	1	3	3	3	2017	0	anonymized	0	0	0	1.2	0
99	0	0	12	1	0.5	0	0	0	0	0	0	0	0	2018	0	anonymized	0	0	0	1.2	0
99	0	0	12	1	0.5	0	0	0	0	2	2.5	3	3	2019	1	anonymized	0	0	0	1.2	0
99	0	0	12	3	1	2	0.5	1	0.25	0	0	0	0	2020	1	anonymized	0	0	0	1.2	0
99	0	0	12	3	1.33333	0	0	1	0.5	3	5	9	9	2021	1	anonymized	0	0	0	1.2	0
99	0	0	12	1	0.166667	0	0	0	0	0	0	0	0	2022	1	anonymized	0	0	0	1.2	0
99	0	0	12	3	0.619048	1	0.333333	0	0	0	0	0	0	2023	1	anonymized	0	0	0	1.2	0
100	0	1	0	0	0	0	0	0	0	3.2	7.4	10.4	12.4	2014	0	anonymized	1	1	0	0	1
100	0	1	0	0	0	0	0	0	0	3.66667	5.83333	8.16667	11.5	2015	0	anonymized	1	1	0	0	1
100	0	1	0	0	0	0	0	0	0	1	3	5	7	2016	0	anonymized	1	1	0	0	1
100	0	1	0	0	0	0	0	0	0	1	4.33333	7	11	2017	0	anonymized	1	1	0	0	1
100	0	1	0	0	0	0	0	0	0	0.333333	2	4.33333	5.66667	2018	0	anonymized	1	1	0	0	1
100	0	1	0	0	0	0	0	0	0	0	0	0	0	2019	1	anonymized	1	1	0	0	1
100	0	1	0	0	0	0	0	0	0	2.6	6.2	8.2	10.2	2020	1	anonymized	1	1	0	0	1
100	0	1	0	0	0	0	0	0	0	6.75	13.75	20.25	20.25	2021	1	anonymized	1	1	0	0	1
100	0	1	0	0	0	0	0	0	0	1.5	3.5	3.5	3.5	2022	1	anonymized	1	1	0	0	1
100	0	1	0	0	0	0	0	0	0	0	0	0	0	2023	1	anonymized	1	1	0	0	1
101	1	0	16	3	0.444444	0	0	0	0	0.5	1	1	1	2014	0	anonymized	0	0	0	0.8	1
101	1	0	16	0	0	0	0	0	0	0.5	0.5	0.5	1	2015	0	anonymized	0	0	0	0.8	1
101	1	0	16	0	0	0	0	0	0	0.4	0.4	1	1.2	2016	0	anonymized	0	0	0	0.8	1
101	1	0	16	1	0.166667	0	0	0	0	0	0	0	0	2017	0	anonymized	0	0	0	0.8	1
101	1	0	16	0	0	0	0	0	0	0	0	0	0	2018	0	anonymized	0	0	0	0.8	1
101	1	0	16	2	0.533333	0	0	0	0	2	2.33333	2.66667	2.66667	2019	1	anonymized	0	0	0	0.8	1
101	1	0	16	0	0	0	0	0	0	2	2	2	2	2020	1	anonymized	0	0	0	0.8	1
101	1	0	16	2	0.833333	2	0.833333	1	0.5	0	0	0	0	2021	1	anonymized	0	0	0	0.8	1
101	1	0	16	0	0	0	0	0	0	0.333333	1	1	1	2022	1	anonymized	0	0	0	0.8	1
101	1	0	16	0	0	0	0	0	0	0	0	0	0	2023	1	anonymized	0	0	0	0.8	1
102	0	0	6	5	1.01786	0	0	0	0	0	0	0	0	2014	0	anonymized	0	0	1	3.6	0
102	0	0	6	6	1.31905	0	0	0	0	0	0	0	0	2015	0	anonymized	0	0	1	3.6	0
102	0	0	6	1	0.0909091	0	0	0	0	0	0	0	0	2016	0	anonymized	0	0	1	3.6	0
102	0	0	6	3	0.555556	0	0	0	0	0	0	0	0	2017	0	anonymized	0	0	1	3.6	0
102	0	0	6	3	0.485714	0	0	0	0	0	0	0	0	2018	0	anonymized	0	0	1	3.6	0
102	0	0	6	0	0	0	0	0	0	0	0	0	0	2019	1	anonymized	0	0	1	3.6	0
102	0	0	6	5	0.513131	0	0	0	0	0	0	0	0	2020	1	anonymized	0	0	1	3.6	0
102	0	0	6	4	0.766667	1	0.0833333	1	0.0833333	0	0	0	0	2021	1	anonymized	0	0	1	3.6	0
102	0	0	6	2	0.233766	0	0	0	0	0	0	0	0	2022	1	anonymized	0	0	1	3.6	0
102	0	0	6	0	0	0	0	0	0	1	1	1	1	2023	1	anonymized	0	0	1	3.6	0
103	0	0	6	2	2	0	0	0	0	2	4.57143	6.28571	9.85714	2014	0	anonymized	0	1	0	1.8	1
103	0	0	6	2	2	0	0	0	0	4.33333	8.22222	10.4444	12.8889	2015	0	anonymized	0	1	0	1.8	1
103	0	0	6	5	5	0	0	0	0	2.86667	5	7.6	9.4	2016	0	anonymized	0	1	0	1.8	1
103	0	0	6	0	0	0	0	0	0	1.8	3.06667	4.6	6	2017	0	anonymized	0	1	0	1.8	1
103	0	0	6	0	0	0	0	0	0	5	11.2	16.8	22.3	2018	0	anonymized	0	1	0	1.8	1
103	0	0	6	3	1.33333	3	1.33333	0	0	4.81818	9.72727	12.7273	14.9091	2019	1	anonymized	0	1	0	1.8	1
103	0	0	6	1	0.5	1	0.5	0	0	5.5	9.33333	13.25	17.3333	2020	1	anonymized	0	1	0	1.8	1
103	0	0	6	1	0.25	0	0	0	0	6.125	11.5	15.25	15.25	2021	1	anonymized	0	1	0	1.8	1
103	0	0	6	3	2.25	1	0.25	1	1	12.5	22	22	22	2022	1	anonymized	0	1	0	1.8	1
103	0	0	6	1	0.333333	1	0.333333	0	0	2.8	2.8	2.8	2.8	2023	1	anonymized	0	1	0	1.8	1
104	0	1	19	0	0	0	0	0	0	1	6.5	9.5	13	2014	0	anonymized	0	0	0	0	1
104	0	1	19	0	0	0	0	0	0	2.4	4	5.8	8	2015	0	anonymized	0	0	0	0	1
104	0	1	19	0	0	0	0	0	0	1.5	3.25	5.75	8.75	2016	0	anonymized	0	0	0	0	1
104	0	1	19	0	0	0	0	0	0	0	0	0	0	2017	0	anonymized	0	0	0	0	1
104	0	1	19	0	0	0	0	0	0	2.4	6.2	10.2	13.2	2018	0	anonymized	0	0	0	0	1
104	0	1	19	0	0	0	0	0	0	5	7.25	8.75	10.25	2019	1	anonymized	0	0	0	0	1
104	0	1	19	0	0	0	0	0	0	2.66667	4.66667	5.66667	8	2020	1	anonymized	0	0	0	0	1
104	0	1	19	1	0.5	0	0	0	0	0	1	2	2	2021	1	anonymized	0	0	0	0	1
104	0	1	19	0	0	0	0	0	0	6	10	10	10	2022	1	anonymized	0	0	0	0	1
104	0	1	19	1	0.333333	0	0	0	0	6	6	6	6	2023	1	anonymized	0	0	0	0	1
105	0	0	15	7	1.96667	2	0.183333	0	0	11.3333	25	34	44.6667	2014	0	anonymized	0	1	1	11.2	1
105	0	0	15	9	2.58333	3	0.466667	0	0	8.77778	16.6667	23.6667	28.5556	2015	0	anonymized	0	1	1	11.2	1
105	0	0	15	15	4.51944	6	1.06944	0	0	5	12	17.4	22.6	2016	0	anonymized	0	1	1	11.2	1
105	0	0	15	15	3.69448	9	1.36115	0	0	3	6.14286	8.14286	10.7143	2017	0	anonymized	0	1	1	11.2	1
105	0	0	15	10	2.8	6	1.26667	0	0	1.85714	4	7.85714	8.85714	2018	0	anonymized	0	1	1	11.2	1
105	0	0	15	11	2.6421	5	1.00758	1	0.333333	3.66667	8.33333	9	12	2019	1	anonymized	0	1	1	11.2	1
105	0	0	15	12	3.06786	10	2.31786	3	0.708333	4.125	7.875	11.875	14.625	2020	1	anonymized	0	1	1	11.2	1
105	0	0	15	8	2.25	4	0.916667	1	0.166667	5	9	12	12	2021	1	anonymized	0	1	1	11.2	1
105	0	0	15	6	1.17619	3	0.533333	0	0	1.75	2.75	2.75	2.75	2022	1	anonymized	0	1	1	11.2	1
105	0	0	15	5	0.896429	3	0.438095	0	0	6.5	6.5	6.5	6.5	2023	1	anonymized	0	1	1	11.2	1
106	1	0	0	2	0.5	0	0	0	0	0	0	0	0	2014	0	anonymized	0	0	1	3.2	0
106	1	0	0	5	1.05952	0	0	0	0	0	2.5	3.5	4	2015	0	anonymized	0	0	1	3.2	0
106	1	0	0	4	1	2	0.416667	0	0	48.5	114	211	331	2016	0	anonymized	0	0	1	3.2	0
106	1	0	0	0	0	0	0	0	0	4	6	9	10.6667	2017	0	anonymized	0	0	1	3.2	0
106	1	0	0	5	1.06667	3	0.7	0	0	0.5	2.5	4.25	6	2018	0	anonymized	0	0	1	3.2	0
106	1	0	0	4	0.844444	1	0.111111	0	0	3.5	8	9.83333	12.8333	2019	1	anonymized	0	0	1	3.2	0
106	1	0	0	3	0.566667	0	0	1	0.2	2.8	4.8	6.8	12	2020	1	anonymized	0	0	1	3.2	0
106	1	0	0	1	0.5	0	0	0	0	1	4	5	5	2021	1	anonymized	0	0	1	3.2	0
106	1	0	0	1	0.2	0	0	0	0	7.6	12.6	12.6	12.6	2022	1	anonymized	0	0	1	3.2	0
106	1	0	0	1	0.166667	1	0.166667	0	0	2.5	2.5	2.5	2.5	2023	1	anonymized	0	0	1	3.2	0
107	0	0	0	3	1.08333	1	0.25	0	0	0	0	0	0	2014	0	anonymized	0	0	1	6.2	0
107	0	0	0	9	3.5	6	2.16667	0	0	0	0	0	0	2015	0	anonymized	0	0	1	6.2	0
107	0	0	0	5	1.83333	3	0.833333	0	0	0	1	1	2	2016	0	anonymized	0	0	1	6.2	0
107	0	0	0	7	1.73333	3	0.7	0	0	0	0	0	0	2017	0	anonymized	0	0	1	6.2	0
107	0	0	0	7	1.57619	1	0.142857	0	0	0	0	0.5	0.5	2018	0	anonymized	0	0	1	6.2	0
107	0	0	0	3	0.7	0	0	2	0.5	0	1	1	1	2019	1	anonymized	0	0	1	6.2	0
107	0	0	0	8	2.36786	5	0.834524	7	2.03452	0	0	0	0	2020	1	anonymized	0	0	1	6.2	0
107	0	0	0	4	0.684524	3	0.434524	3	0.434524	2	2	5	5	2021	1	anonymized	0	0	1	6.2	0
107	0	0	0	4	0.702381	3	0.535714	3	0.535714	0	0	0	0	2022	1	anonymized	0	0	1	6.2	0
107	0	0	0	6	1.17619	3	0.47619	6	1.17619	0	0	0	0	2023	1	anonymized	0	0	1	6.2	0
108	1	0	20	0	0	0	0	0	0	0	0	0	3	2014	0	anonymized	0	0	1	2.2	0
108	1	0	20	2	0.5	0	0	0	0	1.5	1.5	3.5	4	2015	0	anonymized	0	0	1	2.2	0
108	1	0	20	2	0.266667	1	0.0666667	0	0	0	0	0	0	2016	0	anonymized	0	0	1	2.2	0
108	1	0	20	3	0.566667	1	0.166667	0	0	0	0	0	0	2017	0	anonymized	0	0	1	2.2	0
108	1	0	20	4	1.04091	2	0.340909	0	0	6.5	11	16.5	21	2018	0	anonymized	0	0	1	2.2	0
108	1	0	20	6	1.26349	3	0.453968	0	0	0	0	0	0	2019	1	anonymized	0	0	1	2.2	0
108	1	0	20	5	1.83333	4	1.58333	2	0.833333	0.5	1.5	3.5	5	2020	1	anonymized	0	0	1	2.2	0
108	1	0	20	1	0.25	0	0	0	0	4	4	5	5	2021	1	anonymized	0	0	1	2.2	0
108	1	0	20	5	1.12063	2	0.311111	0	0	0	0	0	0	2022	1	anonymized	0	0	1	2.2	0
108	1	0	20	2	0.5	0	0	0	0	6	6	6	6	2023	1	anonymized	0	0	1	2.2	0
109	0	1	0	0	0	0	0	0	0	0	0	0	0	2014	0	anonymized	0	1	0	0.8	1
109	0	1	0	0	0	0	0	0	0	0	0	0	0	2015	0	anonymized	0	1	0	0.8	1
109	0	1	0	1	1	0	0	0	0	0	0	0	0	2016	0	anonymized	0	1	0	0.8	1
109	0	1	0	1	1	0	0	0	0	0	0	0	0	2017	0	anonymized	0	1	0	0.8	1
109	0	1	0	2	1.5	0	0	0	0	0	0	0	0	2018	0	anonymized	0	1	0	0.8	1
109	0	1	0	1	0.5	1	0.5	0	0	0	0	0	0	2019	1	anonymized	0	1	0	0.8	1
109	0	1	0	0	0	0	0	0	0	0	0	0	0	2020	1	anonymized	0	1	0	0.8	1
109	0	1	0	1	0.5	0	0	0	0	0	0	1	1	2021	1	anonymized	0	1	0	0.8	1
109	0	1	0	0	0	0	0	0	0	0	2	2	2	2022	1	anonymized	0	1	0	0.8	1
109	0	1	0	1	1	0	0	0	0	0	0	0	0	2023	1	anonymized	0	1	0	0.8	1
110	0	1	1	1	1	0	0	0	0	0	0	0	0	2014	0	anonymized	0	0	0	1	1
110	0	1	1	2	1	2	1	0	0	2.5	3.5	4.5	5	2015	0	anonymized	0	0	0	1	1
110	0	1	1	0	0	0	0	0	0	1	1	1	1	2016	0	anonymized	0	0	0	1	1
110	0	1	1	0	0	0	0	0	0	4.5	6	9	9	2017	0	anonymized	0	0	0	1	1
110	0	1	1	2	1.33333	0	0	0	0	0	0.5	0.5	1	2018	0	anonymized	0	0	0	1	1
110	0	1	1	0	0	0	0	0	0	3	7	11	13	2019	1	anonymized	0	0	0	1	1
110	0	1	1	2	0.7	1	0.5	0	0	0	0	0	0	2020	1	anonymized	0	0	0	1	1
110	0	1	1	1	0.333333	1	0.333333	0	0	4.75	7	9	9	2021	1	anonymized	0	0	0	1	1
110	0	1	1	0	0	0	0	0	0	1.25	2	2	2	2022	1	anonymized	0	0	0	1	1
110	0	1	1	4	1.33333	1	0.5	0	0	6.8	6.8	6.8	6.8	2023	1	anonymized	0	0	0	1	1
111	0	1	19	0	0	0	0	0	0	0	0	0	0	2014	0	anonymized	1	0	0	0	1
111	0	1	19	0	0	0	0	0	0	1.66667	1.66667	2.33333	2.66667	2015	0	anonymized	1	0	0	0	1
111	0	1	19	0	0	0	0	0	0	1.8	4	5.2	7.4	2016	0	anonymized	1	0	0	0	1
111	0	1	19	0	0	0	0	0	0	0	1.5	2.5	4.5	2017	0	anonymized	1	0	0	0	1
111	0	1	19	0	0	0	0	0	0	1	2	3.25	3.25	2018	0	anonymized	1	0	0	0	1
111	0	1	19	0	0	0	0	0	0	3.75	7.5	10.5	13.25	2019	1	anonymized	1	0	0	0	1
111	0	1	19	0	0	0	0	0	0	5	9.66667	13	16.6667	2020	1	anonymized	1	0	0	0	1
111	0	1	19	1	0.5	0	0	0	0	2	5	6	6	2021	1	anonymized	1	0	0	0	1
111	0	1	19	1	1	0	0	0	0	3.33333	7.66667	7.66667	7.66667	2022	1	anonymized	1	0	0	0	1
111	0	1	19	1	1	0	0	1	1	1.5	1.5	1.5	1.5	2023	1	anonymized	1	0	0	0	1
112	0	1	19	0	0	0	0	0	0	0	0	0	0	2014	0	anonymized	0	1	0	1.4	1
112	0	1	19	2	2	0	0	0	0	0.666667	0.666667	1	1	2015	0	anonymized	0	1	0	1.4	1
112	0	1	19	1	1	0	0	0	0	0	0	0	0	2016	0	anonymized	0	1	0	1.4	1
112	0	1	19	2	1.25	1	0.25	0	0	0	0	0	0	2017	0	anonymized	0	1	0	1.4	1
112	0	1	19	2	1.33333	1	0.333333	0	0	0	0	0	0	2018	0	anonymized	0	1	0	1.4	1
112	0	1	19	1	0.5	1	0.5	1	0.5	3.5	5	8.75	9.75	2019	1	anonymized	0	1	0	1.4	1
112	0	1	19	0	0	0	0	0	0	9.25	17.25	25.75	31	2020	1	anonymized	0	1	0	1.4	1
112	0	1	19	4	0.983333	3	0.65	2	0.45	4.33333	5.66667	8	8	2021	1	anonymized	0	1	0	1.4	1
112	0	1	19	4	1.33333	3	0.833333	0	0	2.66667	5	5	5	2022	1	anonymized	0	1	0	1.4	1
112	0	1	19	5	1.23333	4	1.03333	0	0	3	3	3	3	2023	1	anonymized	0	1	0	1.4	1
113	1	0	0	0	0	0	0	0	0	0.125	0.25	0.875	1.125	2014	0	anonymized	1	0	1	2.8	1
113	1	0	0	3	0.410714	0	0	0	0	1.5	2	3	4	2015	0	anonymized	1	0	1	2.8	1
113	1	0	0	5	0.645635	0	0	0	0	2.33333	3.33333	4	6.33333	2016	0	anonymized	1	0	1	2.8	1
113	1	0	0	2	0.253968	0	0	0	0	0	1	1	1	2017	0	anonymized	1	0	1	2.8	1
113	1	0	0	4	0.67619	2	0.333333	0	0	0	0.5	0.5	1	2018	0	anonymized	1	0	1	2.8	1
113	1	0	0	4	0.819048	0	0	0	0	0.8	2	3.8	4.6	2019	1	anonymized	1	0	1	2.8	1
113	1	0	0	3	0.377778	0	0	0	0	1.2	2	2.8	3.8	2020	1	anonymized	1	0	1	2.8	1
113	1	0	0	4	0.535714	2	0.267857	1	0.142857	4.5	8.5	11	11	2021	1	anonymized	1	0	1	2.8	1
113	1	0	0	3	0.516667	0	0	0	0	1.33333	2.33333	2.33333	2.33333	2022	1	anonymized	1	0	1	2.8	1
113	1	0	0	2	0.416667	0	0	0	0	4.5	4.5	4.5	4.5	2023	1	anonymized	1	0	1	2.8	1
114	0	0	0	0	0	0	0	0	0	0	0	0	0	2014	0	anonymized	1	0	0	0.6	1
114	0	0	0	3	1.75	1	0.25	0	0	5	13	23	28	2015	0	anonymized	1	0	0	0.6	1
114	0	0	0	0	0	0	0	0	0	3.66667	7	10.6667	15	2016	0	anonymized	1	0	0	0.6	1
114	0	0	0	0	0	0	0	0	0	1	2	7	8.66667	2017	0	anonymized	1	0	0	0.6	1
114	0	0	0	0	0	0	0	0	0	9	21	22	26	2018	0	anonymized	1	0	0	0.6	1
114	0	0	0	4	1.03333	2	0.583333	0	0	10	16.6667	21.3333	27.6667	2019	1	anonymized	1	0	0	0.6	1
114	0	0	0	4	0.661111	3	0.411111	0	0	6.83333	12.3333	18.3333	22.1667	2020	1	anonymized	1	0	0	0.6	1
114	0	0	0	3	0.509524	3	0.509524	1	0.142857	2	6	8	8	2021	1	anonymized	1	0	0	0.6	1
114	0	0	0	3	0.7	2	0.5	0	0	11	14	14	14	2022	1	anonymized	1	0	0	0.6	1
114	0	0	0	4	0.766667	4	0.766667	0	0	6	6	6	6	2023	1	anonymized	1	0	0	0.6	1
115	1	0	10	8	3	3	1	0	0	0	0	0	0	2014	0	anonymized	0	1	1	3.4	1
115	1	0	10	2	0.583333	1	0.333333	0	0	3	5	5	7	2015	0	anonymized	0	1	1	3.4	1
115	1	0	10	3	1.33333	1	0.333333	0	0	2	2.33333	3.33333	3.33333	2016	0	anonymized	0	1	1	3.4	1
115	1	0	10	2	0.533333	2	0.533333	0	0	1.71429	2.42857	3.28571	5	2017	0	anonymized	0	1	1	3.4	1
115	1	0	10	2	1.33333	0	0	0	0	2	4	6.75	9	2018	0	anonymized	0	1	1	3.4	1
115	1	0	10	5	1.41667	1	0.166667	0	0	1	5	6	12	2019	1	anonymized	0	1	1	3.4	1
115	1	0	10	5	1.5	1	0.25	1	0.25	6	13.5	19.5	28	2020	1	anonymized	0	1	1	3.4	1
115	1	0	10	2	0.666667	0	0	0	0	2.4	3.4	5.6	5.6	2021	1	anonymized	0	1	1	3.4	1
115	1	0	10	3	1.16667	1	0.333333	1	0.333333	0.428571	1.85714	1.85714	1.85714	2022	1	anonymized	0	1	1	3.4	1
115	1	0	10	2	0.5	1	0.166667	0	0	1.66667	1.66667	1.66667	1.66667	2023	1	anonymized	0	1	1	3.4	1
116	1	1	0	0	0	0	0	0	0	0	0	0	0	2014	0	anonymized	0	0	0	1.6	1
116	1	1	0	1	0.5	1	0.5	0	0	0	0	0	0	2015	0	anonymized	0	0	0	1.6	1
116	1	1	0	3	1.08333	3	1.08333	0	0	0	0	0	0	2016	0	anonymized	0	0	0	1.6	1
116	1	1	0	3	0.95	2	0.45	0	0	0	0	0	0	2017	0	anonymized	0	0	0	1.6	1
116	1	1	0	1	0.0666667	1	0.0666667	0	0	0	0	0	0	2018	0	anonymized	0	0	0	1.6	1
116	1	1	0	3	0.616667	3	0.616667	0	0	0	0	0	0	2019	1	anonymized	0	0	0	1.6	1
116	1	1	0	6	1.70833	5	1.20833	2	0.833333	0	0	0	0	2020	1	anonymized	0	0	0	1.6	1
116	1	1	0	2	1.5	0	0	0	0	2	2.5	4	4	2021	1	anonymized	0	0	0	1.6	1
116	1	1	0	1	0.25	1	0.25	0	0	9	20	20	20	2022	1	anonymized	0	0	0	1.6	1
116	1	1	0	3	0.95	3	0.95	1	0.2	6	6	6	6	2023	1	anonymized	0	0	0	1.6	1
117	0	1	12	0	0	0	0	0	0	0.333333	1	2	2.66667	2014	0	anonymized	0	0	1	3	1
117	0	1	12	1	0.5	0	0	0	0	0	0	0	0	2015	0	anonymized	0	0	1	3	1
117	0	1	12	3	1.66667	0	0	0	0	0	0	0	0	2016	0	anonymized	0	0	1	3	1
117	0	1	12	7	3.08333	3	0.916667	0	0	2.125	4	5.5	7.375	2017	0	anonymized	0	0	1	3	1
117	0	1	12	4	1.08333	2	0.25	0	0	0.666667	2.66667	3.33333	4	2018	0	anonymized	0	0	1	3	1
117	0	1	12	1	0.0909091	1	0.0909091	0	0	4.5	7.83333	9	10.8333	2019	1	anonymized	0	0	1	3	1
117	0	1	12	2	0.47619	2	0.47619	2	0.47619	2.16667	2.83333	3.5	4	2020	1	anonymized	0	0	1	3	1
117	0	1	12	5	1.99167	4	0.991667	1	0.333333	1.77778	3	5.22222	5.22222	2021	1	anonymized	0	0	1	3	1
117	0	1	12	7	2.17619	3	0.833333	2	0.583333	11.5	22.375	22.375	22.375	2022	1	anonymized	0	0	1	3	1
117	0	1	12	3	0.396825	3	0.396825	0	0	10.2	10.2	10.2	10.2	2023	1	anonymized	0	0	1	3	1
118	0	0	12	0	0	0	0	0	0	0	0	0	0	2014	0	anonymized	0	0	0	0.2	0
118	0	0	12	0	0	0	0	0	0	2.33333	4	6.33333	9	2015	0	anonymized	0	0	0	0.2	0
118	0	0	12	0	0	0	0	0	0	1.66667	3.66667	5	9.66667	2016	0	anonymized	0	0	0	0.2	0
118	0	0	12	0	0	0	0	0	0	1	1.5	2	2.5	2017	0	anonymized	0	0	0	0.2	0
118	0	0	12	1	0.333333	1	0.333333	0	0	2	3.5	5	6.5	2018	0	anonymized	0	0	0	0.2	0
118	0	0	12	2	1.33333	1	0.333333	0	0	2.16667	3.66667	5.66667	8.33333	2019	1	anonymized	0	0	0	0.2	0
118	0	0	12	0	0	0	0	0	0	1.71429	3.71429	5.14286	6.42857	2020	1	anonymized	0	0	0	0.2	0
118	0	0	12	2	0.833333	0	0	0	0	5	8	11	11	2021	1	anonymized	0	0	0	0.2	0
118	0	0	12	1	0.111111	0	0	1	0.111111	1.8	2.6	2.6	2.6	2022	1	anonymized	0	0	0	0.2	0
118	0	0	12	1	0.333333	0	0	0	0	0	0	0	0	2023	1	anonymized	0	0	0	0.2	0
119	0	0	0	3	0.458333	1	0.125	0	0	0	0	0	0	2014	0	anonymized	0	0	1	2.8	0
119	0	0	0	0	0	0	0	0	0	0	1.5	2.5	3.5	2015	0	anonymized	0	0	1	2.8	0
119	0	0	0	0	0	0	0	0	0	0	0	0	0	2016	0	anonymized	0	0	1	2.8	0
119	0	0	0	8	1.17341	3	0.365079	0	0	0	0	0	0	2017	0	anonymized	0	0	1	2.8	0
119	0	0	0	3	0.434524	0	0	0	0	2	2.5	2.5	4	2018	0	anonymized	0	0	1	2.8	0
119	0	0	0	6	0.847024	3	0.305357	0	0	2.5	4.5	8.5	10	2019	1	anonymized	0	0	1	2.8	0
119	0	0	0	6	1.13452	2	0.325	1	0.142857	4	9	10	11	2020	1	anonymized	0	0	1	2.8	0
119	0	0	0	9	2.39637	6	1.4797	0	0	3	4	5	5	2021	1	anonymized	0	0	1	2.8	0
119	0	0	0	8	1.38098	5	0.764312	0	0	1	1	1	1	2022	1	anonymized	0	0	1	2.8	0
119	0	0	0	5	1.34952	4	1.01619	0	0	1	1	1	1	2023	1	anonymized	0	0	1	2.8	0
120	1	0	6	0	0	0	0	0	0	1.375	2.375	3.625	4.625	2014	0	anonymized	0	0	0	2	0
120	1	0	6	3	0.833333	2	0.5	0	0	1	1	1	1	2015	0	anonymized	0	0	0	2	0
120	1	0	6	3	0.825	0	0	0	0	3	3	6	8	2016	0	anonymized	0	0	0	2	0
120	1	0	6	2	0.5	2	0.5	0	0	3.2	6.2	9.2	14.4	2017	0	anonymized	0	0	0	2	0
120	1	0	6	2	0.5	2	0.5	0	0	0	0	0	1	2018	0	anonymized	0	0	0	2	0
120	1	0	6	6	1.50952	3	0.7	0	0	2	2	3	4	2019	1	anonymized	0	0	0	2	0
120	1	0	6	7	1.79286	5	1.42619	0	0	1.66667	2.66667	4.33333	6	2020	1	anonymized	0	0	0	2	0
120	1	0	6	3	0.438095	3	0.438095	0	0	0	0	2	2	2021	1	anonymized	0	0	0	2	0
120	1	0	6	5	0.89127	2	0.165079	0	0	2.66667	6.33333	6.33333	6.33333	2022	1	anonymized	0	0	0	2	0
120	1	0	6	1	1	0	0	0	0	1	1	1	1	2023	1	anonymized	0	0	0	2	0
121	0	1	1	0	0	0	0	0	0	0	1	3	3	2014	0	anonymized	0	1	0	1	0
121	0	1	1	2	1.33333	1	0.333333	0	0	0	0	0	0	2015	0	anonymized	0	1	0	1	0
121	0	1	1	0	0	0	0	0	0	1.5	1.5	1.5	2	2016	0	anonymized	0	1	0	1	0
121	0	1	1	1	0.5	1	0.5	0	0	0	0	0	0	2017	0	anonymized	0	1	0	1	0
121	0	1	1	2	0.666667	2	0.666667	0	0	0	1	1	1.5	2018	0	anonymized	0	1	0	1	0
121	0	1	1	2	1.5	0	0	0	0	1	2	5	5	2019	1	anonymized	0	1	0	1	0
121	0	1	1	1	0.5	1	0.5	0	0	2	4.44444	7	12.1111	2020	1	anonymized	0	1	0	1	0
121	0	1	1	1	1	0	0	0	0	5.75	11.5	20	20	2021	1	anonymized	0	1	0	1	0
121	0	1	1	1	0.5	0	0	0	0	2.5	10	10	10	2022	1	anonymized	0	1	0	1	0
121	0	1	1	1	1	0	0	0	0	0	0	0	0	2023	1	anonymized	0	1	0	1	0
122	0	0	6	8	1.81667	2	0.333333	0	0	2.5	4.5	6.5	10	2014	0	anonymized	0	0	1	3.2	0
122	0	0	6	1	0.166667	1	0.166667	0	0	5.5	10.5	18	22.5	2015	0	anonymized	0	0	1	3.2	0
122	0	0	6	1	0.111111	1	0.111111	0	0	2.2	4.4	8	12	2016	0	anonymized	0	0	1	3.2	0
122	0	0	6	5	0.8	4	0.466667	0	0	6.5	11.25	14.5	17.25	2017	0	anonymized	0	0	1	3.2	0
122	0	0	6	1	0.333333	0	0	0	0	3.5	4	7	10	2018	0	anonymized	0	0	1	3.2	0
122	0	0	6	1	0.142857	0	0	0	0	2.33333	4.66667	7.33333	9.33333	2019	1	anonymized	0	0	1	3.2	0
122	0	0	6	3	0.434524	1	0.166667	0	0	5	6.33333	9.33333	11	2020	1	anonymized	0	0	1	3.2	0
122	0	0	6	1	0.0833333	1	0.0833333	0	0	2.25	5.75	7.5	7.5	2021	1	anonymized	0	0	1	3.2	0
122	0	0	6	3	0.354167	3	0.354167	0	0	2	4.5	4.5	4.5	2022	1	anonymized	0	0	1	3.2	0
122	0	0	6	2	0.266667	1	0.1	0	0	0	0	0	0	2023	1	anonymized	0	0	1	3.2	0
123	1	0	9	1	0.5	0	0	0	0	0.5	1	4.5	7	2014	0	anonymized	0	1	0	1.2	1
123	1	0	9	0	0	0	0	0	0	0	0	0	1	2015	0	anonymized	0	1	0	1.2	1
123	1	0	9	2	1.33333	0	0	0	0	3	7	11	12	2016	0	anonymized	0	1	0	1.2	1
123	1	0	9	1	0.333333	1	0.333333	0	0	2.5	5.5	7.5	12.5	2017	0	anonymized	0	1	0	1.2	1
123	1	0	9	2	0.7	0	0	0	0	10	21	33	43	2018	0	anonymized	0	1	0	1.2	1
123	1	0	9	1	0.25	0	0	0	0	17.5	39.5	55.5	72.5	2019	1	anonymized	0	1	0	1.2	1
123	1	0	9	9	2.86667	1	0.25	0	0	6.5	13.5	20	23.5	2020	1	anonymized	0	1	0	1.2	1
123	1	0	9	4	0.9	0	0	0	0	4.33333	6.66667	9.33333	9.33333	2021	1	anonymized	0	1	0	1.2	1
123	1	0	9	2	0.833333	0	0	0	0	4.33333	7.66667	7.66667	7.66667	2022	1	anonymized	0	1	0	1.2	1
123	1	0	9	0	0	0	0	0	0	2.5	2.5	2.5	2.5	2023	1	anonymized	0	1	0	1.2	1
124	1	0	12	2	0.533333	1	0.2	0	0	1	2.33333	2.66667	4	2014	0	anonymized	0	1	1	3	1
124	1	0	12	2	0.285714	2	0.285714	0	0	3	4	7.66667	9.66667	2015	0	anonymized	0	1	1	3	1
124	1	0	12	5	0.763492	3	0.452381	0	0	0.6	2.8	4.2	7.4	2016	0	anonymized	0	1	1	3	1
124	1	0	12	4	0.759524	4	0.759524	0	0	2	5.5	9.25	12	2017	0	anonymized	0	1	1	3	1
124	1	0	12	2	0.311111	1	0.111111	0	0	6.4	12.2	17.6	20.3	2018	0	anonymized	0	1	1	3	1
124	1	0	12	3	0.436111	3	0.436111	0	0	4.9375	8.9375	11.6875	14.25	2019	1	anonymized	0	1	1	3	1
124	1	0	12	3	1.16667	1	0.333333	0	0	6.8	11.8667	15.4667	19.6667	2020	1	anonymized	0	1	1	3	1
124	1	0	12	4	0.644444	2	0.211111	0	0	2.44444	3.94444	6.5	6.5	2021	1	anonymized	0	1	1	3	1
124	1	0	12	2	0.233766	1	0.0909091	0	0	0.818182	2.54545	2.54545	2.54545	2022	1	anonymized	0	1	1	3	1
124	1	0	12	1	0.111111	0	0	0	0	5.57143	5.57143	5.57143	5.57143	2023	1	anonymized	0	1	1	3	1
125	0	0	15	2	0.5	1	0.25	0	0	0	2	2	2	2014	0	anonymized	0	0	0	1.4	0
125	0	0	15	1	0.142857	1	0.142857	0	0	0	0	0	0	2015	0	anonymized	0	0	0	1.4	0
125	0	0	15	1	0.25	1	0.25	0	0	1	3.66667	4.33333	4.33333	2016	0	anonymized	0	0	0	1.4	0
125	0	0	15	2	0.533333	0	0	0	0	0	0	0	0	2017	0	anonymized	0	0	0	1.4	0
125	0	0	15	1	0.333333	1	0.333333	0	0	0	0	0	0	2018	0	anonymized	0	0	0	1.4	0
125	0	0	15	2	0.103175	2	0.103175	1	0.047619	0	0	0	0	2019	1	anonymized	0	0	0	1.4	0
125	0	0	15	2	0.321429	0	0	1	0.0714286	0	0	0	0	2020	1	anonymized	0	0	0	1.4	0
125	0	0	15	3	0.611111	2	0.361111	2	0.361111	0	0	0	0	2021	1	anonymized	0	0	0	1.4	0
125	0	0	15	3	0.875	1	0.125	1	0.125	0	0	0	0	2022	1	anonymized	0	0	0	1.4	0
125	0	0	15	2	0.342857	1	0.142857	0	0	2	2	2	2	2023	1	anonymized	0	0	0	1.4	0
126	0	1	1	3	1.08333	1	0.333333	0	0	7.42857	14.5714	21.5714	28.7143	2014	0	anonymized	0	0	1	5.6	0
126	0	1	1	6	2.86667	1	0.333333	0	0	3	4.8	8.4	12.8	2015	0	anonymized	0	0	1	5.6	0
126	0	1	1	5	1.33333	4	1	0	0	4.5	10.2	14.6	19.6	2016	0	anonymized	0	0	1	5.6	0
126	0	1	1	4	1	4	1	0	0	6.33333	11.5	18.3333	24.1667	2017	0	anonymized	0	0	1	5.6	0
126	0	1	1	10	1.77375	9	1.57375	0	0	3	7.66667	12.6667	17.6667	2018	0	anonymized	0	0	1	5.6	0
126	0	1	1	16	4.34915	9	1.61581	0	0	5.71429	11.1429	16.7143	22.2857	2019	1	anonymized	0	0	1	5.6	0
126	0	1	1	15	2.99789	6	1.49359	1	0.5	4.42857	9.28571	13	19	2020	1	anonymized	0	0	1	5.6	0
126	0	1	1	18	4.13168	11	2.67143	1	0.0714286	9.57143	18.7143	28.2857	28.2857	2021	1	anonymized	0	0	1	5.6	0
126	0	1	1	11	3.125	2	0.25	0	0	5.33333	11.8333	11.8333	11.8333	2022	1	anonymized	0	0	1	5.6	0
126	0	1	1	7	1.68333	1	0.2	0	0	8.75	8.75	8.75	8.75	2023	1	anonymized	0	0	1	5.6	0
127	1	1	17	1	1	0	0	0	0	7	15.5	24	30.5	2014	0	anonymized	0	0	0	0.8	0
127	1	1	17	0	0	0	0	0	0	0.5	1.5	3	4	2015	0	anonymized	0	0	0	0.8	0
127	1	1	17	3	0.75	0	0	0	0	0	0	0	0	2016	0	anonymized	0	0	0	0.8	0
127	1	1	17	0	0	0	0	0	0	1	1.5	2	2.5	2017	0	anonymized	0	0	0	0.8	0
127	1	1	17	0	0	0	0	0	0	0	0.5	1	1	2018	0	anonymized	0	0	0	0.8	0
127	1	1	17	1	1	0	0	0	0	5.33333	12	17	20.3333	2019	1	anonymized	0	0	0	0.8	0
127	1	1	17	1	0.5	0	0	0	0	7	10.5	12.75	16.25	2020	1	anonymized	0	0	0	0.8	0
127	1	1	17	0	0	0	0	0	0	5.5	10.5	17	17	2021	1	anonymized	0	0	0	0.8	0
127	1	1	17	1	0.333333	1	0.333333	0	0	0	2	2	2	2022	1	anonymized	0	0	0	0.8	0
127	1	1	17	2	0.833333	1	0.333333	1	0.333333	0	0	0	0	2023	1	anonymized	0	0	0	0.8	0
128	1	0	7	7	1.31786	4	0.70119	0	0	3.25	7.25	13.25	16.75	2014	0	anonymized	0	0	1	6.8	0
128	1	0	7	5	1.11905	3	0.535714	0	0	2	2	3.5	3.5	2015	0	anonymized	0	0	1	6.8	0
128	1	0	7	10	1.75119	6	1.075	0	0	0.5	3	6	9.5	2016	0	anonymized	0	0	1	6.8	0
128	1	0	7	6	1.25758	3	0.590909	0	0	3	6	8.66667	11	2017	0	anonymized	0	0	1	6.8	0
128	1	0	7	6	1.27543	2	0.215909	0	0	5.66667	11.6667	16	17.3333	2018	0	anonymized	0	0	1	6.8	0
128	1	0	7	7	1.20397	4	0.620635	0	0	17	34	51	67	2019	1	anonymized	0	0	1	6.8	0
128	1	0	7	7	1.28571	3	0.409524	0	0	8.5	18.375	26.5	34.125	2020	1	anonymized	0	0	1	6.8	0
128	1	0	7	7	1.10708	5	0.573748	1	0.111111	4	6.5	10	10	2021	1	anonymized	0	0	1	6.8	0
128	1	0	7	6	0.725397	3	0.342857	0	0	9.33333	18.8889	18.8889	18.8889	2022	1	anonymized	0	0	1	6.8	0
128	1	0	7	4	0.492857	4	0.492857	0	0	6.66667	6.66667	6.66667	6.66667	2023	1	anonymized	0	0	1	6.8	0
129	1	0	1	2	0.45	1	0.2	0	0	0.4	1.8	2.2	2.8	2014	0	anonymized	0	1	0	1.6	1
129	1	0	1	2	0.7	0	0	0	0	3	5	7	13	2015	0	anonymized	0	1	0	1.6	1
129	1	0	1	0	0	0	0	0	0	2.625	4.875	8.5	10.75	2016	0	anonymized	0	1	0	1.6	1
129	1	0	1	2	1.5	0	0	0	0	1	3.5	4.5	6.5	2017	0	anonymized	0	1	0	1.6	1
129	1	0	1	2	0.833333	0	0	0	0	5	9	9	11	2018	0	anonymized	0	1	0	1.6	1
129	1	0	1	3	1.08333	2	0.75	1	0.5	2.25	3.125	3.625	5	2019	1	anonymized	0	1	0	1.6	1
129	1	0	1	4	1.28333	4	1.28333	3	1.08333	2	5.66667	10.3333	14	2020	1	anonymized	0	1	0	1.6	1
129	1	0	1	2	0.5	1	0.166667	1	0.333333	8	16	20	20	2021	1	anonymized	0	1	0	1.6	1
129	1	0	1	1	0.2	0	0	0	0	2	2	2	2	2022	1	anonymized	0	1	0	1.6	1
129	1	0	1	0	0	0	0	0	0	1	1	1	1	2023	1	anonymized	0	1	0	1.6	1
130	1	0	6	4	0.5625	3	0.395833	0	0	0	0	0	0	2014	0	anonymized	0	1	1	2.8	1
130	1	0	6	2	0.395833	1	0.0625	0	0	0	0	0	0	2015	0	anonymized	0	1	1	2.8	1
130	1	0	6	2	0.291667	1	0.166667	0	0	0.166667	0.5	0.833333	1.33333	2016	0	anonymized	0	1	1	2.8	1
130	1	0	6	3	0.624242	1	0.333333	0	0	0	0.5	0.5	0.5	2017	0	anonymized	0	1	1	2.8	1
130	1	0	6	3	0.633333	2	0.533333	0	0	0	0	0	0	2018	0	anonymized	0	1	1	2.8	1
130	1	0	6	2	0.291667	2	0.291667	0	0	0	0	0	0	2019	1	anonymized	0	1	1	2.8	1
130	1	0	6	8	1.60833	5	0.983333	3	0.616667	0	0	0	0	2020	1	anonymized	0	1	1	2.8	1
130	1	0	6	2	0.309524	0	0	0	0	4	6	9	9	2021	1	anonymized	0	1	1	2.8	1
130	1	0	6	9	2.15952	6	1.25952	0	0	2	3	3	3	2022	1	anonymized	0	1	1	2.8	1
130	1	0	6	3	0.559524	1	0.25	0	0	1	1	1	1	2023	1	anonymized	0	1	1	2.8	1
131	1	0	17	5	2.08333	0	0	0	0	0	0	0	0	2014	0	anonymized	0	0	1	3.4	0
131	1	0	17	1	0.333333	0	0	0	0	0	0	0	0	2015	0	anonymized	0	0	1	3.4	0
131	1	0	17	8	2.91667	0	0	0	0	0	0	0	0	2016	0	anonymized	0	0	1	3.4	0
131	1	0	17	2	0.5	1	0.25	0	0	0	0	0	0	2017	0	anonymized	0	0	1	3.4	0
131	1	0	17	1	0.333333	0	0	0	0	0	0	0	0	2018	0	anonymized	0	0	1	3.4	0
131	1	0	17	8	5.08333	4	1.08333	0	0	0	0	0	0	2019	1	anonymized	0	0	1	3.4	0
131	1	0	17	3	1.75	2	0.75	1	0.5	0	0	0	0	2020	1	anonymized	0	0	1	3.4	0
131	1	0	17	1	0.333333	0	0	0	0	0	0	0	0	2021	1	anonymized	0	0	1	3.4	0
131	1	0	17	1	0.333333	0	0	0	0	1	1	1	1	2022	1	anonymized	0	0	1	3.4	0
131	1	0	17	2	0.416667	2	0.416667	0	0	0	0	0	0	2023	1	anonymized	0	0	1	3.4	0
132	1	1	1	2	1	0	0	0	0	0	0	0	0	2014	0	anonymized	0	0	1	2.4	1
132	1	1	1	1	0.5	0	0	0	0	0	0	0	0	2015	0	anonymized	0	0	1	2.4	1
132	1	1	1	6	3.83333	0	0	0	0	1	5	8	10	2016	0	anonymized	0	0	1	2.4	1
132	1	1	1	2	1.5	0	0	0	0	0	0	0	0	2017	0	anonymized	0	0	1	2.4	1
132	1	1	1	1	0.5	0	0	0	0	1	2	2	3	2018	0	anonymized	0	0	1	2.4	1
132	1	1	1	1	0.333333	1	0.333333	0	0	4	4.5	7	9	2019	1	anonymized	0	0	1	2.4	1
132	1	1	1	0	0	0	0	0	0	2.5	4.5	6.75	7.75	2020	1	anonymized	0	0	1	2.4	1
132	1	1	1	1	0.5	0	0	0	0	3.25	6.5	9	9	2021	1	anonymized	0	0	1	2.4	1
132	1	1	1	2	1.33333	0	0	0	0	2.66667	3.33333	3.33333	3.33333	2022	1	anonymized	0	0	1	2.4	1
132	1	1	1	2	0.75	1	0.25	0	0	0	0	0	0	2023	1	anonymized	0	0	1	2.4	1
133	0	1	2	1	1	0	0	0	0	0.5	1	1.66667	2	2014	0	anonymized	0	1	0	0.4	1
133	0	1	2	0	0	0	0	0	0	0.666667	1.83333	2.5	3.5	2015	0	anonymized	0	1	0	0.4	1
133	0	1	2	0	0	0	0	0	0	2.5	3	3	3.5	2016	0	anonymized	0	1	0	0.4	1
133	0	1	2	0	0	0	0	0	0	1.14286	2.57143	3.71429	4.14286	2017	0	anonymized	0	1	0	0.4	1
133	0	1	2	1	1	0	0	0	0	0.333333	0.333333	0.5	0.666667	2018	0	anonymized	0	1	0	0.4	1
133	0	1	2	1	1	0	0	1	1	0.875	1.625	2.75	4.375	2019	1	anonymized	0	1	0	0.4	1
133	0	1	2	1	1	0	0	0	0	0	0	0	0	2020	1	anonymized	0	1	0	0.4	1
133	0	1	2	0	0	0	0	0	0	8	19.6667	34.6667	34.6667	2021	1	anonymized	0	1	0	0.4	1
133	0	1	2	1	1	0	0	0	0	1	1	1	1	2022	1	anonymized	0	1	0	0.4	1
133	0	1	2	0	0	0	0	0	0	1	1	1	1	2023	1	anonymized	0	1	0	0.4	1
134	0	1	19	0	0	0	0	0	0	3	5	7	8	2014	0	anonymized	0	1	0	0.6	1
134	0	1	19	1	0.5	0	0	0	0	2	5	6	8	2015	0	anonymized	0	1	0	0.6	1
134	0	1	19	1	0.333333	1	0.333333	0	0	4	9.66667	17	26.3333	2016	0	anonymized	0	1	0	0.6	1
134	0	1	19	0	0	0	0	0	0	2.66667	5	7	8	2017	0	anonymized	0	1	0	0.6	1
134	0	1	19	1	0.5	0	0	0	0	7.2	14	22.8	30.2	2018	0	anonymized	0	1	0	0.6	1
134	0	1	19	2	0.833333	1	0.5	0	0	9.27273	16.6364	23.1818	28.1818	2019	1	anonymized	0	1	0	0.6	1
134	0	1	19	4	1.7	1	0.2	1	0.5	6	9.25	12.125	14	2020	1	anonymized	0	1	0	0.6	1
134	0	1	19	4	1.36667	2	0.366667	1	0.5	7.42857	10.8571	15.2857	15.2857	2021	1	anonymized	0	1	0	0.6	1
134	0	1	19	3	0.916667	1	0.333333	0	0	26.3333	43.5	43.5	43.5	2022	1	anonymized	0	1	0	0.6	1
134	0	1	19	0	0	0	0	0	0	0.5	0.5	0.5	0.5	2023	1	anonymized	0	1	0	0.6	1
135	0	0	20	6	4.53333	0	0	0	0	3.57143	5.42857	6	6.57143	2014	0	anonymized	0	0	1	5.8	1
135	0	0	20	6	6	0	0	0	0	3.4	4.2	5.6	8.6	2015	0	anonymized	0	0	1	5.8	1
135	0	0	20	4	2.16667	1	0.5	0	0	1.25	3	4	4.75	2016	0	anonymized	0	0	1	5.8	1
135	0	0	20	7	6.11111	0	0	0	0	0	3	3	4	2017	0	anonymized	0	0	1	5.8	1
135	0	0	20	6	3.75758	0	0	0	0	2	2.6	4.2	5.4	2018	0	anonymized	0	0	1	5.8	1
135	0	0	20	8	6.16667	0	0	0	0	1.5	5	8.5	12.5	2019	1	anonymized	0	0	1	5.8	1
135	0	0	20	1	1	0	0	1	1	1.5	3.5	5.5	8.5	2020	1	anonymized	0	0	1	5.8	1
135	0	0	20	6	3.94444	2	0.833333	1	0.5	1.75	5.75	7.75	7.75	2021	1	anonymized	0	0	1	5.8	1
135	0	0	20	1	1	0	0	0	0	1	1	1	1	2022	1	anonymized	0	0	1	5.8	1
135	0	0	20	7	3.08333	4	1.25	0	0	5	5	5	5	2023	1	anonymized	0	0	1	5.8	1
136	0	0	0	4	0.517857	3	0.267857	0	0	0.5	1	1	1.5	2014	0	anonymized	0	1	1	3.2	1
136	0	0	0	1	0.0555556	1	0.0555556	0	0	0	0	0	0	2015	0	anonymized	0	1	1	3.2	1
136	0	0	0	3	0.292832	2	0.167832	0	0	0	0	0	0	2016	0	anonymized	0	1	1	3.2	1
136	0	0	0	3	0.9	3	0.9	0	0	0	0	0	0	2017	0	anonymized	0	1	1	3.2	1
136	0	0	0	5	0.653701	5	0.653701	0	0	0	0	0	0	2018	0	anonymized	0	1	1	3.2	1
136	0	0	0	11	1.30062	11	1.30062	0	0	0	0	0	0	2019	1	anonymized	0	1	1	3.2	1
136	0	0	0	8	1.12302	7	0.789683	0	0	2.5	2.5	3.5	4.5	2020	1	anonymized	0	1	1	3.2	1
136	0	0	0	7	0.660521	7	0.660521	0	0	1	1.33333	2.33333	2.33333	2021	1	anonymized	0	1	1	3.2	1
136	0	0	0	6	0.812186	6	0.812186	0	0	0	0	0	0	2022	1	anonymized	0	1	1	3.2	1
136	0	0	0	2	0.611111	2	0.611111	0	0	0	0	0	0	2023	1	anonymized	0	1	1	3.2	1
137	0	0	0	7	2.83333	1	0.333333	0	0	0	0	0	0	2014	0	anonymized	0	0	1	4.6	0
137	0	0	0	5	2.83333	2	1	0	0	2	2	3	5	2015	0	anonymized	0	0	1	4.6	0
137	0	0	0	4	1.25	4	1.25	0	0	1	1.5	3	3.5	2016	0	anonymized	0	0	1	4.6	0
137	0	0	0	2	0.366667	0	0	0	0	0	0	0	0	2017	0	anonymized	0	0	1	4.6	0
137	0	0	0	5	1.2	2	0.5	0	0	3	3	3	5	2018	0	anonymized	0	0	1	4.6	0
137	0	0	0	2	0.7	1	0.2	0	0	1	1.66667	3.33333	5.66667	2019	1	anonymized	0	0	1	4.6	0
137	0	0	0	2	1	2	1	1	0.5	0	0.666667	2.66667	3	2020	1	anonymized	0	0	1	4.6	0
137	0	0	0	4	1.75	2	0.75	1	0.5	0	0	0	0	2021	1	anonymized	0	0	1	4.6	0
137	0	0	0	1	0.25	0	0	0	0	1	1	1	1	2022	1	anonymized	0	0	1	4.6	0
137	0	0	0	3	1.58333	1	0.333333	0	0	0.666667	0.666667	0.666667	0.666667	2023	1	anonymized	0	0	1	4.6	0
138	1	1	3	2	2	0	0	0	0	0	0	1	3	2014	0	anonymized	0	0	0	0.4	1
138	1	1	3	0	0	0	0	0	0	5	13.5	21.5	29	2015	0	anonymized	0	0	0	0.4	1
138	1	1	3	0	0	0	0	0	0	0	0	0	0	2016	0	anonymized	0	0	0	0.4	1
138	1	1	3	0	0	0	0	0	0	0	0	0	0	2017	0	anonymized	0	0	0	0.4	1
138	1	1	3	0	0	0	0	0	0	7.5	25.5	51	73.5	2018	0	anonymized	0	0	0	0.4	1
138	1	1	3	0	0	0	0	0	0	0	0	0	0	2019	1	anonymized	0	0	0	0.4	1
138	1	1	3	2	1.5	0	0	0	0	3.33333	5.66667	6.66667	7	2020	1	anonymized	0	0	0	0.4	1
138	1	1	3	3	2	0	0	0	0	5.25	9.75	15	15	2021	1	anonymized	0	0	0	0.4	1
138	1	1	3	0	0	0	0	0	0	5.33333	14	14	14	2022	1	anonymized	0	0	0	0.4	1
138	1	1	3	0	0	0	0	0	0	6.5	6.5	6.5	6.5	2023	1	anonymized	0	0	0	0.4	1
139	0	0	0	0	0	0	0	0	0	1	2	2	3	2014	0	anonymized	0	0	0	0.8	0
139	0	0	0	1	0.5	0	0	0	0	0	0	0	0	2015	0	anonymized	0	0	0	0.8	0
139	0	0	0	2	1	0	0	0	0	0	0	0	0	2016	0	anonymized	0	0	0	0.8	0
139	0	0	0	0	0	0	0	0	0	1	2	3.5	5	2017	0	anonymized	0	0	0	0.8	0
139	0	0	0	1	0.5	0	0	0	0	1	1.75	2.5	3.25	2018	0	anonymized	0	0	0	0.8	0
139	0	0	0	3	2.25	1	0.25	0	0	0	0	0	0	2019	1	anonymized	0	0	0	0.8	0
139	0	0	0	3	1.58333	2	0.583333	1	0.333333	0	0	0	0	2020	1	anonymized	0	0	0	0.8	0
139	0	0	0	0	0	0	0	0	0	5	7.33333	8.33333	8.33333	2021	1	anonymized	0	0	0	0.8	0
139	0	0	0	1	0.5	1	0.5	0	0	1	3	3	3	2022	1	anonymized	0	0	0	0.8	0
139	0	0	0	6	3.33333	4	1.83333	4	1.83333	0	0	0	0	2023	1	anonymized	0	0	0	0.8	0
140	0	0	12	1	0.25	0	0	0	0	0	0	0	0	2014	0	anonymized	0	0	0	1	0
140	0	0	12	2	0.45	0	0	0	0	0	0	5	7	2015	0	anonymized	0	0	0	1	0
140	0	0	12	0	0	0	0	0	0	0	0	0	0	2016	0	anonymized	0	0	0	1	0
140	0	0	12	0	0	0	0	0	0	4	5	6.33333	7.66667	2017	0	anonymized	0	0	0	1	0
140	0	0	12	2	0.416667	1	0.166667	0	0	0.666667	1.66667	3	3.33333	2018	0	anonymized	0	0	0	1	0
140	0	0	12	0	0	0	0	0	0	0	0	0	0	2019	1	anonymized	0	0	0	1	0
140	0	0	12	3	0.7	1	0.2	0	0	0	1	1.5	2	2020	1	anonymized	0	0	0	1	0
140	0	0	12	4	0.547222	2	0.236111	2	0.325	0	0	1	1	2021	1	anonymized	0	0	0	1	0
140	0	0	12	3	0.342857	2	0.271429	1	0.2	0	0	0	0	2022	1	anonymized	0	0	0	1	0
140	0	0	12	4	0.539683	3	0.396825	1	0.111111	0	0	0	0	2023	1	anonymized	0	0	0	1	0
141	0	0	3	1	0.5	0	0	0	0	0	0	0	0	2014	0	anonymized	0	0	0	1.4	1
141	0	0	3	0	0	0	0	0	0	9	14	22	27	2015	0	anonymized	0	0	0	1.4	1
141	0	0	3	0	0	0	0	0	0	2.83333	6.33333	9.66667	12.3333	2016	0	anonymized	0	0	0	1.4	1
141	0	0	3	2	1.25	0	0	0	0	2.66667	7	9.33333	13.6667	2017	0	anonymized	0	0	0	1.4	1
141	0	0	3	4	1.25	0	0	0	0	2	6	12	14	2018	0	anonymized	0	0	0	1.4	1
141	0	0	3	0	0	0	0	0	0	6	17	30.5	41.5	2019	1	anonymized	0	0	0	1.4	1
141	0	0	3	1	0.5	1	0.5	1	0.5	1.5	3	4	6	2020	1	anonymized	0	0	0	1.4	1
141	0	0	3	3	1.25	1	0.5	2	1	4	8	15	15	2021	1	anonymized	0	0	0	1.4	1
141	0	0	3	1	0.333333	0	0	0	0	3.5	9	9	9	2022	1	anonymized	0	0	0	1.4	1
141	0	0	3	0	0	0	0	0	0	4.25	4.25	4.25	4.25	2023	1	anonymized	0	0	0	1.4	1
142	0	1	0	0	0	0	0	0	0	4	6.5	10.5	12.5	2014	0	anonymized	1	0	0	1.4	0
142	0	1	0	1	0.333333	0	0	0	0	1.5	3.5	6.5	7	2015	0	anonymized	1	0	0	1.4	0
142	0	1	0	0	0	0	0	0	0	6	18	24	33	2016	0	anonymized	1	0	0	1.4	0
142	0	1	0	3	1	2	0.666667	0	0	2.5	6	10.75	14.5	2017	0	anonymized	1	0	0	1.4	0
142	0	1	0	3	1.16667	3	1.16667	0	0	5	10	15.5	24	2018	0	anonymized	1	0	0	1.4	0
142	0	1	0	1	0.333333	0	0	0	0	3.5	6	8	11.5	2019	1	anonymized	1	0	0	1.4	0
142	0	1	0	2	1.33333	1	0.333333	0	0	6.33333	9.66667	13.6667	16.3333	2020	1	anonymized	1	0	0	1.4	0
142	0	1	0	2	0.833333	2	0.833333	0	0	4	7.33333	10.3333	10.3333	2021	1	anonymized	1	0	0	1.4	0
142	0	1	0	0	0	0	0	0	0	1.5	6.5	6.5	6.5	2022	1	anonymized	1	0	0	1.4	0
142	0	1	0	0	0	0	0	0	0	2	2	2	2	2023	1	anonymized	1	0	0	1.4	0
143	1	0	0	0	0	0	0	0	0	0	0	0	0	2014	0	anonymized	0	0	1	2.2	1
143	1	0	0	1	0.142857	0	0	0	0	1	2	3	5	2015	0	anonymized	0	0	1	2.2	1
143	1	0	0	6	1.15397	1	0.0666667	0	0	1	3	4	8	2016	0	anonymized	0	0	1	2.2	1
143	1	0	0	3	0.339286	1	0.0714286	0	0	0	0	1	1.66667	2017	0	anonymized	0	0	1	2.2	1
143	1	0	0	1	0.0714286	1	0.0714286	0	0	1.4	3.2	5	6	2018	0	anonymized	0	0	1	2.2	1
143	1	0	0	2	0.392857	0	0	0	0	7	15	20.6667	30.3333	2019	1	anonymized	0	0	1	2.2	1
143	1	0	0	2	0.416667	0	0	0	0	2.5	4	4	5.5	2020	1	anonymized	0	0	1	2.2	1
143	1	0	0	1	0.142857	0	0	0	0	1	4	7	7	2021	1	anonymized	0	0	1	2.2	1
143	1	0	0	2	0.258824	0	0	0	0	1	3	3	3	2022	1	anonymized	0	0	1	2.2	1
143	1	0	0	4	0.866667	0	0	0	0	1	1	1	1	2023	1	anonymized	0	0	1	2.2	1
144	0	0	0	2	0.75	1	0.25	0	0	3	8.33333	12	15.3333	2014	0	anonymized	1	0	1	2.2	1
144	0	0	0	2	0.833333	0	0	0	0	1	3	4	6.66667	2015	0	anonymized	1	0	1	2.2	1
144	0	0	0	1	0.25	0	0	0	0	2	3	5	5	2016	0	anonymized	1	0	1	2.2	1
144	0	0	0	4	1.33333	0	0	0	0	2.5	5.5	8	10.5	2017	0	anonymized	1	0	1	2.2	1
144	0	0	0	2	0.7	2	0.7	0	0	2	2	3	4	2018	0	anonymized	1	0	1	2.2	1
144	0	0	0	2	0.533333	0	0	0	0	9	16.6667	22	27.3333	2019	1	anonymized	1	0	1	2.2	1
144	0	0	0	3	0.434524	2	0.291667	1	0.125	5.5	10.75	17.75	25.5	2020	1	anonymized	1	0	1	2.2	1
144	0	0	0	3	0.833333	1	0.25	0	0	6.5	12	19	19	2021	1	anonymized	1	0	1	2.2	1
144	0	0	0	2	0.375	1	0.125	0	0	0	0	0	0	2022	1	anonymized	1	0	1	2.2	1
144	0	0	0	3	0.892857	1	0.142857	0	0	7	7	7	7	2023	1	anonymized	1	0	1	2.2	1
145	1	0	4	0	0	0	0	0	0	1	1	2	6	2014	0	anonymized	0	0	0	2	0
145	1	0	4	1	0.333333	0	0	0	0	2	2	3	3	2015	0	anonymized	0	0	0	2	0
145	1	0	4	1	0.25	0	0	0	0	0	1	2.5	5	2016	0	anonymized	0	0	0	2	0
145	1	0	4	3	0.590909	1	0.0909091	0	0	0	0	0	0	2017	0	anonymized	0	0	0	2	0
145	1	0	4	5	1.00952	1	0.2	0	0	1	1	1	2	2018	0	anonymized	0	0	0	2	0
145	1	0	4	3	0.616667	1	0.0833333	0	0	0	0	0	0	2019	1	anonymized	0	0	0	2	0
145	1	0	4	2	0.4	1	0.2	0	0	0	0	0	0	2020	1	anonymized	0	0	0	2	0
145	1	0	4	2	0.325	1	0.2	0	0	2.5	5.5	7.5	7.5	2021	1	anonymized	0	0	0	2	0
145	1	0	4	3	0.6	0	0	0	0	0	0	0	0	2022	1	anonymized	0	0	0	2	0
145	1	0	4	1	0.142857	0	0	0	0	0	0	0	0	2023	1	anonymized	0	0	0	2	0
146	1	0	0	3	0.866667	0	0	0	0	0	0	0	0	2014	0	anonymized	0	0	0	2	0
146	1	0	0	3	0.422222	0	0	0	0	0	0	0	0	2015	0	anonymized	0	0	0	2	0
146	1	0	0	1	0.111111	0	0	0	0	11.5	14	16.5	20.5	2016	0	anonymized	0	0	0	2	0
146	1	0	0	2	0.333333	1	0.166667	0	0	3.66667	4.66667	8	12.6667	2017	0	anonymized	0	0	0	2	0
146	1	0	0	1	0.2	0	0	0	0	1	2	3	4	2018	0	anonymized	0	0	0	2	0
146	1	0	0	3	0.645833	1	0.0625	0	0	0	0	0	0	2019	1	anonymized	0	0	0	2	0
146	1	0	0	4	0.563492	0	0	0	0	0	0	0	0	2020	1	anonymized	0	0	0	2	0
146	1	0	0	2	0.21978	0	0	0	0	13	25.3333	41.3333	41.3333	2021	1	anonymized	0	0	0	2	0
146	1	0	0	0	0	0	0	0	0	6	9	9	9	2022	1	anonymized	0	0	0	2	0
146	1	0	0	1	0.0769231	0	0	0	0	0	0	0	0	2023	1	anonymized	0	0	0	2	0
147	0	0	3	1	0.5	0	0	0	0	0	0	0	0	2014	0	anonymized	0	0	0	1	0
147	0	0	3	1	0.333333	0	0	0	0	0	0	0	0	2015	0	anonymized	0	0	0	1	0
147	0	0	3	2	0.45	0	0	0	0	0	0	0	0	2016	0	anonymized	0	0	0	1	0
147	0	0	3	0	0	0	0	0	0	0	0	0	0	2017	0	anonymized	0	0	0	1	0
147	0	0	3	1	0.142857	1	0.142857	0	0	0.5	1.25	1.5	2	2018	0	anonymized	0	0	0	1	0
147	0	0	3	0	0	0	0	0	0	3	5	10	11	2019	1	anonymized	0	0	0	1	0
147	0	0	3	1	0.2	0	0	0	0	2	5	7	9	2020	1	anonymized	0	0	0	1	0
147	0	0	3	2	0.7	0	0	0	0	20	55	100	100	2021	1	anonymized	0	0	0	1	0
147	0	0	3	0	0	0	0	0	0	0	0	0	0	2022	1	anonymized	0	0	0	1	0
147	0	0	3	0	0	0	0	0	0	0	0	0	0	2023	1	anonymized	0	0	0	1	0
148	1	0	14	0	0	0	0	0	0	0	0	0	0	2014	0	anonymized	0	0	0	1.2	0
148	1	0	14	0	0	0	0	0	0	1	2	5	7	2015	0	anonymized	0	0	0	1.2	0
148	1	0	14	2	0.325	1	0.125	0	0	1.33333	2	2	3.66667	2016	0	anonymized	0	0	0	1.2	0
148	1	0	14	3	0.45	1	0.0833333	0	0	0.333333	4	7.66667	10.6667	2017	0	anonymized	0	0	0	1.2	0
148	1	0	14	1	0.166667	0	0	0	0	3	8	14	15	2018	0	anonymized	0	0	0	1.2	0
148	1	0	14	1	0.2	1	0.2	0	0	0	0	0	0	2019	1	anonymized	0	0	0	1.2	0
148	1	0	14	0	0	0	0	0	0	3	3.5	5	7.5	2020	1	anonymized	0	0	0	1.2	0
148	1	0	14	3	0.561111	2	0.311111	2	0.311111	3	5	9.8	9.8	2021	1	anonymized	0	0	0	1.2	0
148	1	0	14	1	0.0909091	1	0.0909091	0	0	5	9.5	9.5	9.5	2022	1	anonymized	0	0	0	1.2	0
148	1	0	14	0	0	0	0	0	0	1	1	1	1	2023	1	anonymized	0	0	0	1.2	0
149	1	0	6	0	0	0	0	0	0	5.16667	11.3333	13	16.8333	2014	0	anonymized	0	0	0	0.8	0
149	1	0	6	0	0	0	0	0	0	11	15	23	28	2015	0	anonymized	0	0	0	0.8	0
149	1	0	6	0	0	0	0	0	0	2.5	6.3	8.4	11.1	2016	0	anonymized	0	0	0	0.8	0
149	1	0	6	0	0	0	0	0	0	2.33333	4.33333	5.33333	6	2017	0	anonymized	0	0	0	0.8	0
149	1	0	6	4	1.4	0	0	0	0	1.90909	3.27273	4	4.36364	2018	0	anonymized	0	0	0	0.8	0
149	1	0	6	1	0.166667	0	0	0	0	8.77778	18.1111	25.4444	33.1111	2019	1	anonymized	0	0	0	0.8	0
149	1	0	6	1	0.166667	0	0	0	0	5.54545	10.1818	14.3636	19.3636	2020	1	anonymized	0	0	0	0.8	0
149	1	0	6	1	0.25	0	0	0	0	1.41667	3.33333	5.33333	5.33333	2021	1	anonymized	0	0	0	0.8	0
149	1	0	6	0	0	0	0	0	0	1.77778	5	5	5	2022	1	anonymized	0	0	0	0.8	0
149	1	0	6	0	0	0	0	0	0	2.6	2.6	2.6	2.6	2023	1	anonymized	0	0	0	0.8	0
150	0	1	0	0	0	0	0	0	0	0	0	0	0	2014	0	anonymized	0	0	0	1.6	0
150	0	1	0	1	1	0	0	0	0	0	0	0	0	2015	0	anonymized	0	0	0	1.6	0
150	0	1	0	3	2.25	0	0	0	0	0	0	0	0	2016	0	anonymized	0	0	0	1.6	0
150	0	1	0	3	0.790909	0	0	0	0	0	0	0	0	2017	0	anonymized	0	0	0	1.6	0
150	0	1	0	1	1	0	0	0	0	0	0	0	0	2018	0	anonymized	0	0	0	1.6	0
150	0	1	0	0	0	0	0	0	0	0	0	0	0	2019	1	anonymized	0	0	0	1.6	0
150	0	1	0	2	0.458333	0	0	0	0	0	0	0	0	2020	1	anonymized	0	0	0	1.6	0
150	0	1	0	5	1.10833	2	0.45	1	0.2	1	2	2	2	2021	1	anonymized	0	0	0	1.6	0
150	0	1	0	2	0.533333	0	0	0	0	0	0	0	0	2022	1	anonymized	0	0	0	1.6	0
150	0	1	0	2	0.35	2	0.35	1	0.25	0	0	0	0	2023	1	anonymized	0	0	0	1.6	0
151	0	0	7	6	2	2	0.666667	0	0	5.16667	11.3333	13	16.8333	2014	0	anonymized	0	0	1	6.4	0
151	0	0	7	2	0.833333	0	0	0	0	11	15	23	28	2015	0	anonymized	0	0	1	6.4	0
151	0	0	7	10	2.39444	4	0.694444	0	0	2.5	6.3	8.4	11.1	2016	0	anonymized	0	0	1	6.4	0
151	0	0	7	3	0.72619	1	0.142857	0	0	2.33333	4.33333	5.33333	6	2017	0	anonymized	0	0	1	6.4	0
151	0	0	7	11	3.1	6	1.26667	0	0	1.90909	3.27273	4	4.36364	2018	0	anonymized	0	0	1	6.4	0
151	0	0	7	9	2.08452	6	1.21786	4	0.825	8.77778	18.1111	25.3333	32.4444	2019	1	anonymized	0	0	1	6.4	0
151	0	0	7	11	2.4619	7	1.40238	5	0.985714	5.45455	10.0909	14	14	2020	1	anonymized	0	0	1	6.4	0
151	0	0	7	12	3.39167	6	1.15	3	0.616667	1.41667	3.25	3.25	3.25	2021	1	anonymized	0	0	1	6.4	0
151	0	0	7	9	1.74683	4	0.670635	0	0	1.77778	1.77778	1.77778	1.77778	2022	1	anonymized	0	0	1	6.4	0
151	0	0	7	5	1.70833	2	0.375	0	0	0.6	0.6	0.6	0.6	2023	1	anonymized	0	0	1	6.4	0
152	1	1	12	1	1	0	0	0	0	0	0	0	0	2014	0	anonymized	0	0	0	0.2	1
152	1	1	12	0	0	0	0	0	0	0	0	0	0	2015	0	anonymized	0	0	0	0.2	1
152	1	1	12	0	0	0	0	0	0	0	0	0	0	2016	0	anonymized	0	0	0	0.2	1
152	1	1	12	0	0	0	0	0	0	0	0	0	0	2017	0	anonymized	0	0	0	0.2	1
152	1	1	12	0	0	0	0	0	0	0	0	0	0	2018	0	anonymized	0	0	0	0.2	1
152	1	1	12	0	0	0	0	0	0	0	0	0	0	2019	1	anonymized	0	0	0	0.2	1
152	1	1	12	0	0	0	0	0	0	0	0	0	0	2020	1	anonymized	0	0	0	0.2	1
152	1	1	12	1	1	0	0	0	0	1	2	2	2	2021	1	anonymized	0	0	0	0.2	1
152	1	1	12	0	0	0	0	0	0	0	0	0	0	2022	1	anonymized	0	0	0	0.2	1
152	1	1	12	1	0.5	0	0	0	0	0	0	0	0	2023	1	anonymized	0	0	0	0.2	1

## Sheet: Description
Variable	Description		Data for:
ID	Unique beneficiary identifier		"A mixed-methods evaluation of a Polish international researcher mobility grant scheme"
female	Gender (1 = female, 0 = male)		published in PLoS ONE
sochum	Discipline: Social sciences and humanities (1 = yes, 0 = no)
country	Host country (numeric code)		Adam Ploszaj
a	Number of total publications (whole counting)		Science Studies Lab & Centre for European Regional and Local Studies EUROREG, University of Warsaw, Warsaw, Poland
f	Number of total publications (fractional counting)		E-mail: a.ploszaj@uw.edu.pl
ai	Number of internationally co-authored publications (whole counting)
fi	Number of internationally co-authored publications (fractional counting)
na	Number of NAWA-acknowledged publications (whole counting)
nf	Number of NAWA-acknowledged publications (fractional counting)
c2az	Average citations per publication (2-year citation window)
c3az	Average citations per publication (3-year citation window)
c4az	Average citations per publication (4-year citation window)
c5az	Average citations per publication (5-year citation window)
PY	Publication year
treatment	Treatment indicator: 1 = post-2018 (after grant), 0 = pre-2019
age	Age at the time of grant award (ANONYMIZED)
arwu10	Host institution ranked in ARWU Top 10 (1 = yes, 0 = no)
hab	Academic title: 1 = habilitation or professor, 0 = PhD only
productive	High productivity before the grant (1 = yes, 0 = no)
avgapre	Average annual number of publications in 2014–2018
agegroup	Age group: 1 = ≤37 years, 2 = >37 years
